# Supplementary material for: Nutritional service needs of pregnant and lactating adolescent girls in Trans-Mara East Sub-County, Narok County: focus on access and utilization of nutritional advice and services
Source: BMC Pregnancy Childbirth. 2019 Jul 5;19:229. doi: 10.1186/s12884-019-2391-7 (PMC6612069; doi:10.1186/s12884-019-2391-7)
Supplement: Supplementary file 1 — These are the dataset supporting the conclusions of this article which is provided as Additional file 1. (XLSX 166 kb) [file 12884_2019_2391_MOESM1_ESM.xlsx]

## Sheet: Sheet1
1.2 County	1.3 Sub-County	1.4 Ward	2.1 Respondent's Study ID	2.2 Adolescent Status	2.3 Gender of the Respondent	2.4 Age of the Adolescent	2.5 Marital Status of the Adolescent	2.6 Total Number of people living in the household where Adolescent resides	2.7 Last Level of Education Attained	2.8 What is your current religion?	2.8a Others religion options not listed	2.9 What are your sources of food?	2.9a Own agricultural production	2.9b Purchase from market	2.9c Food aid (continuous and given through a program)	2.9d Donation from neighbors and/or friends	2.9e Church donation	2.9f Dependent on parent or guardians	2.10 What is your main source of income?	2.11 What is your average monthly income?	3.0 INDICATORS OF ACCESS TO NUTRITIONAL ADVICE AND SERVICES	3.1 Have you received nutrition advice in the past 3 months?	3.2 If NO please skip, but If yes, what domain of nutrition advice did you receive in the past 3 months in 3.1 above?	3.2a Advice on healthy diet/diet diversity	3.2b Advice on exclusive breastfeeding	3.2c Advice on nutrition supplementation	3.2d Advice on food fortification and blending	3.2e Advice on complemetary feeding (for lactating mothers only)	3.2f Other nutrition advice, specify	3.3 Have you received any nutrition service in the past 3 months?	3.4a Provision and collection of IFAS	3.4b Nutrition education and counselling	3.4c Deworming	3.4d Vitamin A supplementation for the child	3.4e Sexual and reproductive health sensitive to nutrition e.g. family planning	3.4f Basic environmental hygiene and disease prevention e.g. provision of ITNs	3.4g Basic personal hygiene	3.4h Regular nutrition assessment both at antenatal and postnatal	3.4i Child growth monitoring at postnatal care	3.4j Nutrition referral for critical malnutrition episodes	3.4k Nutrition support e.g. mother to mother support	3.4l Nutrition supplements e.g. ready to use therapeutic/supplementary foods RUTFs/RUSFs	3.4m Regular follow-ups on utilization of services e.g. through community strategy programmes	3.4n Lactation management and processes e.g. normally done using lactation charts pathways	3.5 Who provided pieces of advice or services mentioned in 3.2 and 3.4?	3.5a Nutritionists	3.5b Nurse	3.5c Physician/Doctor	3.5d CHVs
Narok	Transmara East Sub-County	Likerin	1	Pregnant	Female	Over 18	Single living with Parent/Guardian	9	Secondary Ongoing	Christian			Yes	No	No	No	No	No	Livestock herding	10000		No		No	No	No	No	No		No	No	No	No	No	No	No	No	No	No	No	No	No	No	No		No	No	No	No
Narok	Transmara East Sub-County	Likerin	2	Lactating	Female	Over 18	Married	4	Primary Completed	Christian			Yes	No	No	No	No	No	Petty trade (not taxed)	750		Yes		Yes	Yes	No	No	Yes	None	Yes	Yes	Yes	No	Yes	Yes	Yes	Yes	Yes	No	Yes	No	Yes	Yes	Yes		No	Yes	No	Yes
Narok	Transmara East Sub-County	Likerin	4	Lactating	Female	Over 18	Married	3	Stopped Going to School	Christian			Yes	No	No	No	No	No	Petty trade (not taxed)	200		Yes		Yes	Yes	No	No	Yes	No	Yes	Yes	Yes	Yes	No	No	Yes	Yes	Yes	Yes	No	No	No	Yes	No		No	Yes	No	No
Narok	Transmara East Sub-County	Likerin	5	Lactating	Female	Over 18	Married	4	Stopped Going to School	Christian			No	Yes	No	No	No	No	Petty trade (not taxed)	400		No		Yes	Yes	No	Yes	No	No	No	No	No	No	No	No	No	No	No	No	No	No	No	No	No		No	No	No	No
Narok	Transmara East Sub-County	Likerin	6	Lactating	Female	Below 18	Married	3	Stopped Going to School	Christian			No	Yes	No	No	No	No	Petty trade (not taxed)	200		Yes		Yes	Yes	Yes	Yes	Yes	No	Yes	Yes	Yes	No	Yes	Yes	Yes	Yes	Yes	Yes	Yes	Yes	No	Yes	No		No	Yes	No	Yes
Narok	Transmara East Sub-County	Likerin	7	Lactating	Female	Below 18	Single living with Parent/Guardian	11	Stopped Going to School	Christian			Yes	Yes	No	No	No	No	Petty trade (not taxed)	200		Yes		Yes	Yes	No	No	No	No	Yes	No	Yes	No	No	No	Yes	Yes	Yes	Yes	No	No	No	Yes	No		No	Yes	No	Yes
Narok	Transmara East Sub-County	Likerin	8	Pregnant	Female	Below 18	Single living with Parent/Guardian	8	Stopped Going to School	Christian			No	Yes	No	No	No	Yes	Petty trade (not taxed)	200		Yes		No	No	No	No	No	No	Yes	Yes	Yes	No	No	No	Yes	Yes	Yes	No	No	No	No	No	No		No	Yes	No	Yes
Narok	Transmara East Sub-County	Likerin	3	Lactating	Female	Over 18	Married	6	Stopped Going to School	Christian			Yes	No	No	No	No	Yes	Casual Labor (paid daily)	250		Yes		No	Yes	No	No	No	None	No	No	No	No	No	No	No	No	No	No	No	No	No	No	No		No	No	No	Yes
Narok	Transmara East Sub-County	Olomasani	225	Lactating	Female	Over 18	Married	3	Primary Completed	Christian			Yes	No	No	No	No	No	Agriculture (crop growing)	300		No		No	No	No	No	No	No	No	No	No	No	No	No	No	No	No	No	No	No	No	No	No		No	No	No	Yes
Narok	Transmara East Sub-County	Olomasani	226	Lactating	Female	Over 18	Single living alone	2	Primary Completed	Muslim			Yes	Yes	No	No	No	No	Agriculture (crop growing)	500		No		No	No	No	No	No	No	No	No	No	No	No	No	No	No	No	No	No	No	No	No	No		No	No	No	No
Narok	Transmara East Sub-County	Olomasani	257	Lactating	Female	Over 18	Single living with Parent/Guardian	7	Primary Ongoing	Christian			Yes	Yes	No	No	No	Yes	Handouts (continuously given by boyfriend)	500		Yes		No	Yes	No	No	No		Yes	Yes	No	No	No	No	Yes	No	Yes	Yes	No	No	No	Yes	No		No	Yes	No	No
Narok	Transmara East Sub-County	Olomasani	258	Pregnant	Female	Below 18	Single living with Parent/Guardian	8	Primary Completed	Christian			Yes	No	No	No	No	Yes	Handouts (continuously given by boyfriend)	100		No		No	No	No	No	No		No	No	No	No	No	No	No	No	No	No	No	No	No	Yes	No		No	No	No	Yes
Narok	Transmara East Sub-County	Olomasani	259	Lactating	Female	Over 18	Single living with Parent/Guardian	10	Seconday Completed	Christian			Yes	Yes	No	No	No	Yes	Casual Labor (paid daily)	300		Yes		Yes	Yes	Yes	No	Yes		Yes	No	Yes	No	No	No	Yes	Yes	Yes	Yes	No	No	No	Yes	No		No	Yes	No	No
Narok	Transmara East Sub-County	Olomasani	260	Lactating	Female	Over 18	Married	3	Primary Completed	Christian			Yes	Yes	No	No	No	No	Agriculture (crop growing)	1500		Yes		Yes	Yes	No	No	No		Yes	Yes	Yes	No	No	Yes	Yes	Yes	Yes	Yes	No	No	No	No	No		No	Yes	No	No
Narok	Transmara East Sub-County	Olomasani	261	Pregnant	Female	Below 18	Single living with Parent/Guardian	7	Primary Ongoing	Christian			Yes	Yes	No	No	No	Yes	Handouts (continuously given by boyfriend)	200		Yes		Yes	No	No	No	No		No	No	Yes	No	No	No	No	Yes	No	No	No	No	No	Yes	No		No	No	Yes	No
Narok	Transmara East Sub-County	Kapsasian	262	Lactating	Female	Over 18	Married	4	Seconday Completed	Christian			Yes	Yes	No	No	No	No	Skilled labor	1000		Yes		Yes	Yes	Yes	No	No		Yes	Yes	Yes	No	No	Yes	Yes	Yes	Yes	Yes	No	No	No	Yes	No		No	Yes	No	No
Narok	Transmara East Sub-County	Kapsasian	263	Lactating	Female	Over 18	Single living with Parent/Guardian	6	Secondary Ongoing	Christian			Yes	No	No	No	No	Yes	Petty trade (not taxed)	300		No		No	No	No	No	No		Yes	No	Yes	No	No	No	No	Yes	Yes	Yes	No	No	No	No	No		No	No	No	Yes
Narok	Transmara East Sub-County	Kapsasian	264	Lactating	Female	Over 18	Single living with Parent/Guardian	7	Secondary Ongoing	Christian			No	Yes	No	No	No	Yes	Petty trade (not taxed)	200		Yes		Yes	Yes	No	No	No		Yes	Yes	Yes	No	No	No	Yes	Yes	Yes	Yes	No	No	No	No	No		No	Yes	No	No
Narok	Transmara East Sub-County	Mogondo	230	Pregnant	Female	Below 18	Married	3	Stopped Going to School	Christian			Yes	Yes	Yes	No	No	Yes	Livestock herding	1500		Yes		Yes	Yes	No	No	Yes	Exclusive breastfeeding	No	Yes	Yes	No	No	No	Yes	Yes	Yes	Yes	No	No	No	Yes	No		Yes	No	No	No
Narok	Transmara East Sub-County	Olomasani	193	Lactating	Female	Over 18	Single living with Parent/Guardian	9	Stopped Going to School	Christian			Yes	Yes	No	No	No	Yes	Casual Labor (paid daily)	2500		No		No	No	No	No	No	Nothing	No	No	No	No	No	No	No	No	No	No	No	No	No	No	No		No	No	No	No
Narok	Transmara East Sub-County	Olomasani	194	Lactating	Female	Below 18	Single living with Parent/Guardian	7	Stopped Going to School	Christian			Yes	Yes	No	Yes	No	No	Casual Labor (paid daily)	1280		No		No	Yes	No	No	No	None	No	No	No	No	No	No	Yes	No	Yes	No	No	Yes	No	No	No		No	No	Yes	No
Narok	Transmara East Sub-County	Olomasani	195	Pregnant	Female	Over 18	Single living with Parent/Guardian	8	Secondary Ongoing	Muslim			Yes	Yes	No	No	No	Yes	Petty trade (not taxed)	2000		No		No	No	No	No	No		No	No	No	No	No	No	No	No	No	No	No	No	No	No	No		No	No	No	No
Narok	Transmara East Sub-County	Olomasani	196	Lactating	Female	Over 18	Single living alone	6	Secondary Ongoing	Christian			Yes	Yes	No	No	No	No	Skilled labor	1000		Yes		Yes	Yes	No	No	Yes	None	Yes	Yes	Yes	No	No	No	Yes	Yes	Yes	Yes	No	No	No	Yes	No		Yes	No	No	No
Narok	Transmara East Sub-County	Olomasani	227	Lactating	Female	Below 18	Married	3	Primary Completed	Christian			Yes	No	No	No	No	Yes	Agriculture (crop growing)	300		No		No	No	No	No	No	No	No	No	No	No	No	No	No	No	No	No	No	No	No	No	No		No	No	No	No
Narok	Transmara East Sub-County	Olomasani	228	Lactating	Female	Below 18	Married	3	Stopped Going to School	Christian			Yes	No	No	No	No	Yes	Agriculture (crop growing)	250		No		No	No	No	No	No	No	No	No	No	No	No	No	No	No	No	No	No	No	No	No	No		No	No	No	No
Narok	Transmara East Sub-County	Olomasani	161	Lactating	Female	Over 18	Single living with Parent/Guardian	7	Secondary Ongoing	Christian			Yes	Yes	No	Yes	No	Yes	Agriculture (crop growing)	1000		Yes		Yes	Yes	Yes	No	Yes	Proper hygiene	Yes	No	Yes	No	No	No	Yes	Yes	Yes	Yes	No	Yes	No	Yes	No		No	Yes	No	No
Narok	Transmara East Sub-County	Olomasani	162	Lactating	Female	Below 18	Single living with Parent/Guardian	6	Secondary Ongoing	Christian			Yes	Yes	No	No	No	Yes	Agriculture (crop growing)	1500		No		No	No	No	No	No	None	No	No	No	No	No	No	No	No	No	Yes	No	Yes	No	No	No		No	No	Yes	No
Narok	Transmara East Sub-County	Olomasani	163	Lactating	Female	Below 18	Single living with Parent/Guardian	8	Stopped Going to School	Christian			Yes	Yes	No	No	No	No	Petty trade (not taxed)	2000		Yes		No	No	No	No	No	None	No	No	No	No	No	No	No	No	No	No	No	No	No	No	No		No	No	No	No
Narok	Transmara East Sub-County	Olomasani	164	Lactating	Female	Over 18	Single living with Parent/Guardian	8	Secondary Ongoing	Christian			Yes	Yes	No	No	No	No	Casual Labor (paid daily)	3000		Yes		No	No	Yes	No	No	Cleanliness	Yes	No	Yes	No	No	No	Yes	Yes	Yes	Yes	No	Yes	No	Yes	Yes		No	Yes	No	No
Narok	Transmara East Sub-County	Olomasani	229	Pregnant	Female	Over 18	Single living with Parent/Guardian	6	Stopped Going to School	Christian			No	No	No	No	No	Yes	Handouts (continuously given by boyfriend)	50		No		No	No	No	No	No	No	Yes	No	No	No	No	No	No	No	No	No	No	Yes	No	No	No		No	No	No	No
Narok	Transmara East Sub-County	Kapsasian	230	Pregnant	Female	Over 18	Married	3	University/Tertiary Ongoing	Christian			Yes	No	No	No	No	No	Agriculture (crop growing)	500		Yes		Yes	No	Yes	No	No	No	No	Yes	No	No	No	No	No	No	No	No	No	No	No	No	No		No	No	Yes	No
Narok	Transmara East Sub-County	Kapsasian	231	Lactating	Female	Below 18	Single living with Parent/Guardian	5	Primary Ongoing	Christian			No	No	No	No	No	Yes	Handouts (continuously given by boyfriend)	200		No		No	No	No	No	No	No	No	No	No	Yes	No	No	No	No	No	No	No	Yes	No	No	No		No	No	No	No
Narok	Transmara East Sub-County	Kapsasian	232	Lactating	Female	Over 18	Married	3	University/Tertiary Ongoing	Christian			Yes	No	No	No	No	No	Agriculture (crop growing)	1000		Yes		Yes	Yes	Yes	Yes	No	No	Yes	No	Yes	Yes	No	No	No	Yes	No	No	No	Yes	No	No	No		No	No	Yes	No
Narok	Transmara East Sub-County	Likerin	33	Lactating	Female	Over 18	Single living with Parent/Guardian	5	Secondary Ongoing	Christian			Yes	Yes	No	No	No	Yes	Agriculture (crop growing)	1400		Yes		Yes	Yes	No	No	Yes		Yes	No	Yes	Yes	Yes	Yes	Yes	Yes	Yes	Yes	No	Yes	Yes	Yes	No		Yes	Yes	No	Yes
Narok	Transmara East Sub-County	Kapsasian	34	Lactating	Female	Over 18	Single living with Parent/Guardian	8	Stopped Going to School	Christian			Yes	Yes	No	Yes	No	Yes	Petty trade (not taxed)	7000		Yes		Yes	Yes	No	Yes	Yes		Yes	No	Yes	Yes	Yes	Yes	Yes	Yes	Yes	Yes	No	Yes	No	No	No		Yes	No	No	Yes
Narok	Transmara East Sub-County	Likerin	35	Lactating	Female	Over 18	Single living with Parent/Guardian	8	Stopped Going to School	Christian			Yes	Yes	No	No	No	No	Petty trade (not taxed)	2000		No		No	No	No	No	No		Yes	No	No	No	Yes	Yes	Yes	Yes	Yes	Yes	No	Yes	No	Yes	No		No	No	Yes	Yes
Narok	Transmara East Sub-County	Likerin	36	Lactating	Female	Over 18	Married	4	Stopped Going to School	Christian			Yes	Yes	No	No	No	No	Agriculture (crop growing)	3000		No		No	No	No	No	No		Yes	No	Yes	No	No	Yes	Yes	Yes	Yes	Yes	No	Yes	No	Yes	No		No	Yes	Yes	Yes
Narok	Transmara East Sub-County	Likerin	37	Lactating	Female	Over 18	Married	8	Stopped Going to School	Christian			Yes	Yes	No	No	No	Yes	Self-employed	3000		Yes		Yes	Yes	No	No	Yes		Yes	No	Yes	No	Yes	Yes	Yes	Yes	Yes	Yes	No	Yes	Yes	Yes	No		Yes	No	Yes	Yes
Narok	Transmara East Sub-County	Olomasani	38	Pregnant	Female	Over 18	Single living with Parent/Guardian	5	Primary Ongoing	Christian			Yes	Yes	No	No	No	Yes	Casual Labor (paid daily)	2500		No		No	No	No	No	No		No	No	No	No	No	No	No	No	No	No	No	No	No	No	No		No	No	No	No
Narok	Transmara East Sub-County	Likerin	39	Lactating	Female	Below 18	Separated	4	Stopped Going to School	Christian			Yes	Yes	No	No	No	No	Casual Labor (paid daily)	3500		No		No	No	No	No	No		Yes	Yes	Yes	Yes	Yes	Yes	Yes	Yes	Yes	Yes	No	Yes	No	Yes	No		Yes	No	No	No
Narok	Transmara East Sub-County	Likerin	40	Lactating	Female	Over 18	Separated	3	Stopped Going to School	Christian			Yes	Yes	No	Yes	No	Yes	Petty trade (not taxed)	3400		Yes		Yes	Yes	Yes	No	Yes		Yes	Yes	Yes	Yes	Yes	Yes	Yes	Yes	Yes	Yes	No	Yes	No	Yes	No		No	No	Yes	Yes
Narok	Transmara East Sub-County	Likerin	65	Lactating	Female	Over 18	Married	4	Stopped Going to School	Christian			Yes	Yes	No	Yes	No	No	Agriculture (crop growing)	9000		Yes		Yes	Yes	Yes	No	Yes		Yes	Yes	Yes	No	Yes	Yes	Yes	Yes	Yes	Yes	No	No	Yes	Yes	No		Yes	Yes	No	Yes
Narok	Transmara East Sub-County	Likerin	66	Lactating	Female	Over 18	Married	3	Stopped Going to School	Christian			Yes	Yes	No	Yes	No	Yes	Petty trade (not taxed)	4770		No		No	No	No	No	No		Yes	Yes	No	No	Yes	Yes	Yes	No	Yes	Yes	No	No	No	No	No		Yes	Yes	No	No
Narok	Transmara East Sub-County	Likerin	67	Pregnant	Female	Below 18	Single living with Parent/Guardian	9	Primary Completed	Christian			No	No	No	No	No	Yes	Handouts (continuously given by boyfriend)	500		No		No	No	No	No	No		No	No	No	No	No	No	No	No	No	No	No	No	No	No	No		No	No	No	No
Narok	Transmara East Sub-County	Likerin	68	Lactating	Female	Over 18	Single living with Parent/Guardian	8	Secondary Ongoing	Christian			No	No	No	No	No	Yes	Handouts (continuously given by boyfriend)	800		No		No	No	No	No	No		Yes	Yes	No	No	No	Yes	Yes	Yes	No	No	No	No	No	No	No		Yes	Yes	No	No
Narok	Transmara East Sub-County	Likerin	69	Lactating	Female	Over 18	Single living with Parent/Guardian	9	Primary Completed	Christian			No	Yes	No	No	No	Yes	Petty trade (not taxed)	2800		Yes		No	No	No	No	No		Yes	No	No	No	Yes	Yes	Yes	No	Yes	Yes	No	No	No	No	No		Yes	Yes	No	No
Narok	Transmara East Sub-County	Likerin	70	Pregnant	Female	Over 18	Married	3	Primary Completed	Christian			Yes	Yes	No	No	No	No	Agriculture (crop growing)	7200		Yes		Yes	No	No	No	No		Yes	Yes	No	No	No	Yes	Yes	Yes	No	No	No	No	No	No	No		Yes	Yes	No	No
Narok	Transmara East Sub-County	Likerin	71	Lactating	Female	Over 18	Married	3	Stopped Going to School	Christian			Yes	Yes	No	No	No	No	Casual Labor (paid daily)	5600		Yes		Yes	Yes	Yes	No	Yes		Yes	Yes	Yes	Yes	Yes	Yes	Yes	Yes	Yes	Yes	No	No	No	No	No		No	Yes	No	No
Narok	Transmara East Sub-County	Likerin	72	Lactating	Female	Over 18	Married	3	Seconday Completed	Christian			Yes	Yes	No	No	No	No	Petty trade (not taxed)	8000		Yes		Yes	Yes	Yes	No	Yes		Yes	Yes	No	No	Yes	Yes	Yes	Yes	Yes	Yes	No	No	No	No	No		No	No	No	No
Narok	Transmara East Sub-County	Mogondo	97	Lactating	Female	Over 18	Married	4	University/Tertiary Ongoing	Christian			Yes	Yes	No	No	No	No	Self-employed	2000		No		No	No	No	No	No	none	Yes	No	No	Yes	Yes	Yes	No	No	Yes	Yes	No	No	No	No	No		No	Yes	No	No
Narok	Transmara East Sub-County	Mogondo	98	Lactating	Female	Over 18	Married	4	Stopped Going to School	Christian			Yes	Yes	No	Yes	No	No	Self-employed	1500		Yes		Yes	Yes	No	No	Yes	none	Yes	No	Yes	No	Yes	No	No	No	Yes	Yes	No	No	No	No	No		No	Yes	No	No
Narok	Transmara East Sub-County	Mogondo	99	Pregnant	Female	Below 18	Married	2	Stopped Going to School	Christian			Yes	Yes	No	No	No	Yes	Self-employed	2000		Yes		Yes	No	No	No	No	none	Yes	Yes	Yes	No	No	No	Yes	No	Yes	No	No	No	No	No	No		No	Yes	No	No
Narok	Transmara East Sub-County	Mogondo	100	Pregnant	Female	Below 18	Single living with Parent/Guardian	3	Secondary Ongoing	Christian			No	No	No	No	No	Yes	Handouts (continuously given by boyfriend)	500		Yes		Yes	No	No	No	No	none	Yes	Yes	Yes	No	No	No	Yes	Yes	Yes	No	No	No	No	No	No		No	Yes	No	No
Narok	Transmara East Sub-County	Mogondo	101	Lactating	Female	Below 18	Single living with Parent/Guardian	7	Stopped Going to School	Christian			Yes	No	No	No	No	Yes	Casual Labor (paid daily)	1300		No		No	No	No	No	No	none	Yes	Yes	Yes	No	No	No	Yes	No	Yes	Yes	No	No	No	No	No		No	Yes	No	No
Narok	Transmara East Sub-County	Mogondo	102	Lactating	Female	Over 18	Married	4	Primary Completed	Christian			Yes	Yes	No	No	No	No	Self-employed	800		No		No	No	No	No	No	none	Yes	Yes	No	No	No	Yes	No	No	Yes	Yes	No	No	No	No	No		No	Yes	No	No
Narok	Transmara East Sub-County	Mogondo	103	Lactating	Female	Over 18	Single living with Parent/Guardian	5	Primary Ongoing	Muslim			No	No	No	No	No	Yes	Handouts (continuously given by boyfriend)	500		Yes		Yes	Yes	No	No	Yes	none	Yes	Yes	No	No	No	Yes	Yes	Yes	Yes	Yes	No	Yes	No	No	No		No	Yes	No	No
Narok	Transmara East Sub-County	Mogondo	104	Lactating	Female	Over 18	Married	4	Stopped Going to School	Christian			Yes	Yes	No	No	No	No	Petty trade (not taxed)	400		No		No	No	No	No	No	none	Yes	No	No	Yes	Yes	Yes	Yes	Yes	Yes	Yes	No	No	No	No	No		No	Yes	No	No
Narok	Transmara East Sub-County	Mogondo	129	Lactating	Female	Over 18	Married	32200	Primary Completed	Christian			Yes	No	No	No	No	No	Casual Labor (paid daily)	200		No		No	No	No	No	No		No	No	No	No	No	No	Yes	Yes	No	No	No	No	No	No	No		No	Yes	No	No
Narok	Transmara East Sub-County	Mogondo	130	Pregnant	Female	Over 18	Married	4	Stopped Going to School	Christian			Yes	No	No	Yes	No	No	Casual Labor (paid daily)	300		No		No	Yes	No	No	No	None	Yes	No	No	Yes	Yes	Yes	Yes	Yes	No	No	No	No	No	No	No		No	Yes	No	Yes
Narok	Transmara East Sub-County	Mogondo	131	Lactating	Female	Over 18	Married	3	Seconday Completed	Christian			Yes	Yes	No	No	No	No	Petty trade (not taxed)	3000		No		Yes	Yes	No	No	Yes	None	Yes	No	Yes	Yes	Yes	No	Yes	Yes	No	Yes	No	No	No	No	No		No	Yes	No	Yes
Narok	Transmara East Sub-County	Mogondo	132	Pregnant	Female	Over 18	Married	2	Stopped Going to School	Christian			Yes	No	No	No	No	Yes	Casual Labor (paid daily)	200		No		No	No	No	No	No	None	No	No	No	No	No	No	Yes	No	No	No	No	No	No	No	No		No	Yes	No	No
Narok	Transmara East Sub-County	Mogondo	133	Lactating	Female	Over 18	Single living with Parent/Guardian	8	Secondary Ongoing	Christian			Yes	No	No	No	No	Yes	Petty trade (not taxed)	1000		Yes		Yes	Yes	No	No	No	None ,	Yes	No	Yes	Yes	Yes	No	Yes	Yes	No	Yes	No	No	No	No	No		Yes	No	No	No
Narok	Transmara East Sub-County	Mogondo	134	Lactating	Female	Below 18	Married	3	Primary Ongoing	Christian			Yes	No	No	No	No	Yes	Salaried employment (paid monthly)	7000		Yes		No	Yes	No	No	Yes	None	No	No	Yes	No	No	No	Yes	Yes	No	Yes	No	No	No	No	No		No	Yes	No	No
Narok	Transmara East Sub-County	Mogondo	135	Lactating	Female	Over 18	Single living with Parent/Guardian	5	Seconday Completed	Christian			Yes	No	No	No	No	Yes	Handouts (continuously given by boyfriend)	200		No		No	No	No	No	No	None	No	No	No	No	No	No	Yes	Yes	No	No	No	No	No	No	No		No	No	No	Yes
Narok	Transmara East Sub-County	Mogondo	136	Pregnant	Female	Over 18	Married	2	Stopped Going to School	Christian			Yes	No	No	No	No	No	Petty trade (not taxed)	100		No		No	No	No	No	No	None	No	Yes	No	No	No	No	Yes	Yes	No	No	No	No	No	No	No		No	Yes	No	No
Narok	Transmara East Sub-County	Kapsasian	240	Pregnant	Female	Over 18	Married	2	Primary Completed	Christian			Yes	No	No	No	No	No	Agriculture (crop growing)	1500		Yes		Yes	No	No	No	No	No	Yes	Yes	Yes	No	No	No	No	Yes	No	Yes	No	No	No	No	No		No	No	Yes	No
Narok	Transmara East Sub-County	Kapsasian	237	Lactating	Female	Over 18	Single living with Parent/Guardian	13	Seconday Completed	Christian			No	No	No	No	No	Yes	Handouts (continuously given by boyfriend)	200		Yes		Yes	No	Yes	Yes	Yes	No	No	No	No	No	No	No	No	No	No	No	No	No	No	No	No		No	No	Yes	No
Narok	Transmara East Sub-County	Olomasani	309	Lactating	Female	Below 18	Married	3	Primary Completed	Christian			Yes	No	No	No	No	No	Self-employed	1000		No		No	No	No	No	No		No	Yes	No	No	No	No	No	No	No	No	No	No	No	No	No		No	Yes	No	No
Narok	Transmara East Sub-County	Kapsasian	239	Lactating	Female	Over 18	Single living with Parent/Guardian	6	Primary Ongoing	Christian			No	Yes	No	No	No	Yes	Casual Labor (paid daily)	3000		No		No	No	No	No	No	No	No	No	No	No	No	No	No	No	No	No	No	No	No	No	No		No	No	No	No
Narok	Transmara East Sub-County	Kapsasian	235	Pregnant	Female	Over 18	Single living with Parent/Guardian	11	Secondary Ongoing	Christian			No	Yes	No	No	No	Yes	Handouts (continuously given by boyfriend)	200		No		No	No	No	No	No	No	No	Yes	No	No	No	No	No	No	No	No	No	Yes	No	No	No		No	No	No	No
Narok	Transmara East Sub-County	Olomasani	312	Lactating	Female	Over 18	Single living with Parent/Guardian	12	Primary Completed	Christian			Yes	No	No	No	No	No	Self-employed	100		No		No	No	No	No	No	No	No	No	No	Yes	No	No	Yes	No	No	No	No	No	No	No	No		No	No	No	Yes
Narok	Transmara East Sub-County	Kapsasian	265	Lactating	Female	Below 18	Single living with Parent/Guardian	8	Secondary Ongoing	Christian			Yes	No	No	No	No	No	Agriculture (crop growing)	500		Yes		Yes	No	No	No	No		Yes	Yes	No	No	No	Yes	Yes	No	Yes	Yes	No	Yes	No	Yes	No		No	Yes	No	No
Narok	Transmara East Sub-County	Kapsasian	266	Lactating	Female	Below 18	Single living with Parent/Guardian	6	Primary Ongoing	Christian			Yes	No	No	No	No	Yes	Petty trade (not taxed)	200		Yes		No	No	No	No	No		Yes	No	No	No	No	No	No	No	No	No	No	No	No	Yes	No		No	Yes	No	No
Narok	Transmara East Sub-County	Kapsasian	267	Pregnant	Female	Below 18	Married	7	Secondary Ongoing	Christian			Yes	No	No	No	No	Yes	Handouts (continuously given by boyfriend)	600		No		No	No	No	No	No		No	No	No	No	No	No	No	No	No	No	No	No	No	Yes	No		No	No	No	Yes
Narok	Transmara East Sub-County	Kapsasian	268	Lactating	Female	Below 18	Single living with Parent/Guardian	4	Primary Completed	Traditional			Yes	Yes	No	Yes	No	No	Agriculture (crop growing)	400		Yes		Yes	Yes	No	No	No		Yes	Yes	Yes	No	No	Yes	Yes	Yes	Yes	Yes	No	No	No	Yes	No		No	No	No	Yes
Narok	Transmara East Sub-County	Kapsasian	269	Lactating	Female	Below 18	Single living with Parent/Guardian	8	Primary Completed	Christian			Yes	No	No	No	No	Yes	Petty trade (not taxed)	100		No		No	No	No	No	No		Yes	No	Yes	No	No	No	No	Yes	Yes	Yes	No	No	No	Yes	No		No	No	No	Yes
Narok	Transmara East Sub-County	Kapsasian	270	Lactating	Female	Over 18	Married	5	Stopped Going to School	Christian			Yes	No	No	No	No	No	Agriculture (crop growing)	500		Yes		Yes	Yes	No	No	Yes		Yes	Yes	Yes	No	No	Yes	Yes	Yes	Yes	Yes	No	No	No	Yes	No		No	Yes	No	No
Narok	Transmara East Sub-County	Kapsasian	271	Pregnant	Female	Below 18	Single living with Parent/Guardian	8	Secondary Ongoing	Christian			Yes	No	No	No	No	Yes	Handouts (continuously given by boyfriend)	200		No		No	No	No	No	No		No	No	No	No	No	No	No	Yes	No	No	No	No	No	Yes	No		No	Yes	No	No
Narok	Transmara East Sub-County	Kapsasian	233	Lactating	Female	Below 18	Single living with Parent/Guardian	10	Primary Ongoing	Christian			No	Yes	No	No	No	Yes	Handouts (continuously given by boyfriend)	200		No		No	No	No	No	No	No	No	No	No	No	No	No	No	No	No	No	No	No	No	No	No		No	No	No	No
Narok	Transmara East Sub-County	Kapsasian	272	Lactating	Female	Over 18	Married	5	Seconday Completed	Christian			Yes	No	No	No	No	No	Petty trade (not taxed)	500		Yes		Yes	Yes	No	Yes	Yes		Yes	Yes	Yes	No	No	Yes	Yes	Yes	Yes	Yes	No	No	No	Yes	No		No	Yes	No	No
Narok	Transmara East Sub-County	Kapsasian	238	Lactating	Female	Over 18	Single living with Parent/Guardian	7	Seconday Completed	Christian			Yes	Yes	No	No	No	Yes	Handouts (continuously given by boyfriend)	500		No		No	No	No	No	No	No	No	No	No	No	No	No	No	No	No	No	No	No	No	No	No		No	No	No	No
Narok	Transmara East Sub-County	Kapsasian	236	Lactating	Female	Over 18	Single living with Parent/Guardian	12	Seconday Completed	Christian			Yes	Yes	Yes	No	No	Yes	Handouts (continuously given by boyfriend)	200		No		No	No	No	No	No		No	No	No	No	No	No	No	No	No	No	No	No	No	No	No		No	No	No	No
Narok	Transmara East Sub-County	Kapsasian	234	Lactating	Female	Over 18	Single living with Parent/Guardian	6	Primary Completed	Christian			No	Yes	No	No	No	No	Petty trade (not taxed)	300		Yes		Yes	No	No	No	No	How to cook different types of food	No	No	No	No	No	No	No	No	No	No	No	No	No	No	No		No	No	Yes	No
Narok	Transmara East Sub-County	Likerin	9	Pregnant	Female	Below 18	Single living with Parent/Guardian	3	Primary Completed	Christian			No	Yes	No	No	No	Yes	Petty trade (not taxed)	150		No		No	No	No	No	No	No	No	No	No	No	No	No	No	No	No	No	No	No	No	No	No		No	No	No	No
Narok	Transmara East Sub-County	Likerin	10	Pregnant	Female	Below 18	Single living with Parent/Guardian	8	Stopped Going to School	Christian			Yes	No	No	No	No	No	Agriculture (crop growing)	5000		No		No	No	No	No	No		No	No	No	No	No	No	No	No	No	No	No	No	No	No	No		No	No	No	No
Narok	Transmara East Sub-County	Likerin	11	Lactating	Female	Below 18	Married	5	Primary Completed	Christian			Yes	Yes	No	No	No	No	Casual Labor (paid daily)	250		Yes		Yes	Yes	Yes	Yes	Yes	No	Yes	Yes	Yes	No	No	Yes	Yes	Yes	Yes	Yes	Yes	Yes	Yes	Yes	Yes		No	Yes	No	Yes
Narok	Transmara East Sub-County	Likerin	12	Pregnant	Female	Over 18	Married	2	Stopped Going to School	Christian			No	Yes	No	No	No	No	Petty trade (not taxed)	50		No		No	No	No	No	No	No	No	No	No	No	No	No	Yes	No	No	No	No	No	No	No	No		No	No	No	No
Narok	Transmara East Sub-County	Likerin	13	Lactating	Female	Over 18	Married	3	Primary Completed	Christian			No	Yes	No	No	No	No	Petty trade (not taxed)	6000		Yes		Yes	Yes	Yes	Yes	Yes	No	Yes	No	Yes	No	Yes	Yes	Yes	Yes	Yes	Yes	Yes	Yes	Yes	Yes	No		No	Yes	No	No
Narok	Transmara East Sub-County	Likerin	14	Lactating	Female	Below 18	Married	5	Stopped Going to School	Christian			Yes	Yes	No	No	No	No	Petty trade (not taxed)	200		Yes		Yes	No	No	Yes	No	No	Yes	Yes	Yes	No	No	Yes	Yes	Yes	Yes	Yes	No	No	No	No	No		No	Yes	No	No
Narok	Transmara East Sub-County	Likerin	15	Pregnant	Female	Over 18	Single living with Parent/Guardian	10	Stopped Going to School	Christian			No	Yes	No	No	No	Yes	Petty trade (not taxed)	400		No		No	No	No	No	No	No	No	No	No	No	No	No	No	No	No	No	No	No	No	No	No		No	No	No	No
Narok	Transmara East Sub-County	Likerin	16	Lactating	Female	Over 18	Single living with Parent/Guardian	8	Stopped Going to School	Christian			No	Yes	No	No	No	Yes	Petty trade (not taxed)	200		No		No	No	No	No	No	No	No	No	No	No	No	No	No	No	No	No	No	No	No	No	No		No	No	No	No
Narok	Transmara East Sub-County	Olomasani	137	Pregnant	Female	Over 18	Single living alone	2	Stopped Going to School	Christian			Yes	Yes	No	No	No	No	Casual Labor (paid daily)	250		Yes		Yes	No	No	No	No	None	Yes	Yes	No	No	No	No	Yes	Yes	No	No	No	No	No	No	No		No	Yes	No	Yes
Narok	Transmara East Sub-County	Olomasani	137	Lactating	Female	Over 18	Single living with Parent/Guardian	8	Secondary Ongoing	Christian			Yes	No	No	No	No	No	Casual Labor (paid daily)	100		No		No	No	No	No	No	None	Yes	No	Yes	No	Yes	No	Yes	Yes	Yes	No	No	No	No	No	No		No	No	No	Yes
Narok	Transmara East Sub-County	Olomasani	139	Lactating	Female	Over 18	Single living with Parent/Guardian	4	Primary Completed	Christian			Yes	No	No	No	No	Yes	Casual Labor (paid daily)	200		Yes		No	Yes	No	No	No	None	Yes	No	Yes	No	Yes	Yes	Yes	Yes	Yes	Yes	No	No	No	No	No		No	Yes	No	Yes
Narok	Transmara East Sub-County	Olomasani	140	Lactating	Female	Over 18	Married	3	Stopped Going to School	Christian			Yes	No	No	No	No	No	Agriculture (crop growing)	3000		No		No	Yes	No	No	No	None	No	No	No	No	No	No	Yes	Yes	No	Yes	No	No	No	No	No		No	Yes	No	No
Narok	Transmara East Sub-County	Olomasani	141	Pregnant	Female	Over 18	Married	2	Primary Completed	Christian			Yes	Yes	No	No	No	No	Casual Labor (paid daily)	100		No		No	No	No	No	No	None	No	Yes	No	No	No	No	Yes	Yes	No	No	No	No	No	No	No		No	Yes	No	No
Narok	Transmara East Sub-County	Olomasani	142	Lactating	Female	Over 18	Single living with Parent/Guardian	5	Primary Ongoing	Christian			Yes	No	No	No	No	No	Petty trade (not taxed)	500		No		No	No	No	No	No	None	Yes	No	No	No	No	No	Yes	Yes	Yes	Yes	No	No	No	No	No		No	Yes	No	Yes
Narok	Transmara East Sub-County	Olomasani	143	Pregnant	Female	Over 18	Married	3	Stopped Going to School	Christian			Yes	No	No	No	No	No	Petty trade (not taxed)	1500		No		No	No	No	No	No	None	No	No	No	No	No	No	No	No	No	No	No	No	No	No	No		No	No	No	No
Narok	Transmara East Sub-County	Olomasani	144	Lactating	Female	Over 18	Single living with Parent/Guardian	13	Secondary Ongoing	Christian			Yes	No	No	No	No	No	Agriculture (crop growing)	1000		Yes		Yes	Yes	No	No	No	None	Yes	No	Yes	No	Yes	Yes	Yes	Yes	No	Yes	No	No	No	Yes	No		Yes	Yes	No	Yes
Narok	Transmara East Sub-County	Olomasani	105	Lactating	Female	Over 18	Single living with Parent/Guardian	5	Primary Completed	Christian			Yes	No	No	No	No	Yes	Petty trade (not taxed)	400		Yes		Yes	Yes	No	No	Yes	none	Yes	No	Yes	No	No	Yes	Yes	Yes	Yes	Yes	No	Yes	No	Yes	No		No	Yes	No	Yes
Narok	Transmara East Sub-County	Olomasani	107	Lactating	Female	Over 18	Married	4	Primary Completed	Christian			Yes	No	No	No	No	No	Petty trade (not taxed)	800		Yes		Yes	No	No	No	No	none	Yes	No	Yes	No	Yes	No	No	Yes	Yes	Yes	No	No	No	No	No		No	Yes	No	No
Narok	Transmara East Sub-County	Olomasani	106	Pregnant	Female	Below 18	Married	3	Stopped Going to School	Others, Specify			Yes	Yes	No	No	No	No	Casual Labor (paid daily)	700		No		No	No	No	No	No	none	Yes	Yes	No	No	No	No	Yes	Yes	Yes	No	No	No	No	No	No		No	Yes	No	Yes
Narok	Transmara East Sub-County	Olomasani	108	Pregnant	Female	Over 18	Married	2	Stopped Going to School	Christian			Yes	Yes	No	No	No	No	Casual Labor (paid daily)	1800		No		No	No	No	No	No	none	Yes	No	Yes	No	No	Yes	No	No	No	No	No	No	No	No	No		No	No	No	No
Narok	Transmara East Sub-County	Olomasani	109	Lactating	Female	Over 18	Single living with Parent/Guardian	8	Seconday Completed	Christian			Yes	Yes	No	No	No	Yes	Petty trade (not taxed)	300		Yes		Yes	Yes	No	Yes	No	none	Yes	No	Yes	No	Yes	Yes	Yes	No	Yes	Yes	No	No	No	No	No		Yes	Yes	No	Yes
Narok	Transmara East Sub-County	Olomasani	110	Lactating	Female	Over 18	Single living with Parent/Guardian	7	Secondary Ongoing	Christian			No	No	No	No	No	Yes	Casual Labor (paid daily)	400		Yes		Yes	Yes	No	Yes	Yes	none	Yes	No	Yes	No	Yes	Yes	No	No	Yes	Yes	No	No	No	No	No		Yes	Yes	No	Yes
Narok	Transmara East Sub-County	Olomasani	111	Pregnant	Female	Over 18	Married	4	Primary Completed	Christian			Yes	No	No	No	No	Yes	Agriculture (crop growing)	3000		No		No	No	No	No	No	none	Yes	Yes	Yes	No	No	No	Yes	Yes	Yes	No	No	No	No	No	No		No	Yes	No	No
Narok	Transmara East Sub-County	Olomasani	112	Lactating	Female	Below 18	Single living with Parent/Guardian	5	Primary Completed	Christian			Yes	No	No	No	No	Yes	Petty trade (not taxed)	700		Yes		Yes	Yes	No	No	Yes	none	Yes	Yes	Yes	No	No	Yes	Yes	No	Yes	Yes	No	No	No	No	No		Yes	Yes	No	Yes
Narok	Transmara East Sub-County	Olomasani	197	Lactating	Female	Below 18	Single living with Parent/Guardian	8	Stopped Going to School	Christian			Yes	Yes	No	No	No	Yes	Agriculture (crop growing)	2500		Yes		No	No	No	No	Yes	Hygiene	Yes	Yes	Yes	No	No	Yes	Yes	Yes	No	No	No	No	No	No	No		No	Yes	Yes	No
Narok	Transmara East Sub-County	Olomasani	197	Pregnant	Female	Over 18	Single living with Parent/Guardian	7	Primary Ongoing	Christian			Yes	Yes	No	No	No	No	Petty trade (not taxed)	500		Yes		No	No	No	No	No	None	Yes	No	No	No	No	No	No	No	No	No	No	No	No	No	No		No	No	No	No
Narok	Transmara East Sub-County	Olomasani	199	Lactating	Female	Over 18	Single living with Parent/Guardian	8	Secondary Ongoing	Christian			Yes	Yes	No	No	No	No	Agriculture (crop growing)	1200		Yes		No	No	No	No	No	None	Yes	Yes	Yes	No	No	No	No	Yes	No	No	No	No	Yes	No	No		No	Yes	No	No
Narok	Transmara East Sub-County	Olomasani	200	Lactating	Female	Over 18	Single living with Parent/Guardian	6	Secondary Ongoing	Christian			Yes	Yes	No	No	No	Yes	Casual Labor (paid daily)	1200		Yes		Yes	Yes	Yes	No	No	None	Yes	Yes	Yes	No	No	Yes	Yes	No	Yes	Yes	No	Yes	No	Yes	No		Yes	No	No	No
Narok	Transmara East Sub-County	Olomasani	201	Pregnant	Female	Over 18	Single living with Parent/Guardian	8	Seconday Completed	Christian			Yes	Yes	No	No	No	Yes	Agriculture (crop growing)	5000		Yes		No	No	No	No	No	None	Yes	Yes	No	No	No	No	Yes	No	No	No	No	No	No	No	No		No	Yes	No	No
Narok	Transmara East Sub-County	Olomasani	202	Lactating	Female	Over 18	Single living with Parent/Guardian	8	Seconday Completed	Christian			No	No	No	No	No	No	Agriculture (crop growing)	4000		Yes		No	No	No	No	Yes	Feedings	Yes	Yes	Yes	No	No	No	Yes	Yes	Yes	Yes	No	Yes	No	No	No		No	No	Yes	No
Narok	Transmara East Sub-County	Olomasani	202	Lactating	Female	Over 18	Single living with Parent/Guardian	6	Primary Ongoing	Christian			Yes	Yes	No	No	No	No	Agriculture (crop growing)	2500		Yes		No	No	No	No	No	None	Yes	No	No	No	No	No	Yes	No	No	No	No	No	No	No	No		No	Yes	No	No
Narok	Transmara East Sub-County	Likerin	73	Lactating	Female	Below 18	Single living with Parent/Guardian	8	Secondary Ongoing	Christian			No	No	No	No	No	Yes	Handouts (continuously given by boyfriend)	1500		Yes		Yes	Yes	Yes	No	Yes		Yes	Yes	No	No	Yes	Yes	Yes	Yes	Yes	Yes	No	No	No	No	No		Yes	Yes	No	No
Narok	Transmara East Sub-County	Likerin	41	Lactating	Female	Over 18	Single living with Parent/Guardian	5	Stopped Going to School	Christian			Yes	Yes	No	No	No	Yes	Petty trade (not taxed)	2800		Yes		Yes	Yes	No	No	Yes		Yes	No	Yes	Yes	Yes	Yes	Yes	Yes	Yes	Yes	No	No	No	Yes	No		Yes	No	No	Yes
Narok	Transmara East Sub-County	Likerin	42	Pregnant	Female	Below 18	Single living with Parent/Guardian	6	Stopped Going to School	Christian			Yes	Yes	No	No	No	No	Agriculture (crop growing)	2500		No		No	No	No	No	No		No	No	No	No	No	No	No	No	No	No	No	No	No	No	No		No	No	No	No
Narok	Transmara East Sub-County	Likerin	43	Lactating	Female	Over 18	Married	3	Stopped Going to School	Christian			Yes	No	No	No	No	No	Petty trade (not taxed)	2100		Yes		Yes	Yes	No	No	Yes		Yes	No	Yes	Yes	Yes	Yes	Yes	Yes	Yes	Yes	No	Yes	No	Yes	No		No	Yes	Yes	No
Narok	Transmara East Sub-County	Likerin	44	Lactating	Female	Over 18	Single living with Parent/Guardian	5	Primary Ongoing	Christian			Yes	No	No	No	No	Yes	Handouts (continuously given by boyfriend)	2000		Yes		Yes	Yes	Yes	No	Yes		Yes	No	Yes	Yes	Yes	Yes	Yes	Yes	Yes	Yes	No	Yes	Yes	Yes	No		Yes	No	Yes	Yes
Narok	Transmara East Sub-County	Likerin	45	Pregnant	Female	Below 18	Single living with Parent/Guardian	5	Primary Ongoing	Christian			Yes	Yes	No	No	No	Yes	Handouts (continuously given by boyfriend)	2000		Yes		Yes	No	Yes	No	No		Yes	No	Yes	No	No	Yes	Yes	Yes	Yes	No	No	No	No	Yes	No		No	No	Yes	Yes
Narok	Transmara East Sub-County	Likerin	46	Lactating	Female	Over 18	Married	4	Primary Completed	Christian			Yes	Yes	No	No	No	Yes	Agriculture (crop growing)	1300		Yes		Yes	Yes	Yes	No	Yes		Yes	Yes	Yes	Yes	Yes	Yes	Yes	Yes	Yes	Yes	Yes	Yes	Yes	Yes	No		Yes	No	No	Yes
Narok	Transmara East Sub-County	Likerin	47	Pregnant	Female	Over 18	Single living with Parent/Guardian	7	Secondary Ongoing	Christian			No	Yes	No	No	No	No	Handouts (continuously given by boyfriend)	1600		Yes		Yes	No	Yes	No	No		Yes	Yes	Yes	Yes	No	Yes	Yes	Yes	No	No	No	Yes	No	Yes	No		Yes	Yes	Yes	No
Narok	Transmara East Sub-County	Likerin	48	Lactating	Female	Over 18	Single living with Parent/Guardian	8	Primary Completed	Christian			Yes	Yes	No	No	No	Yes	Petty trade (not taxed)	2300		Yes		Yes	Yes	Yes	Yes	Yes		Yes	Yes	Yes	Yes	Yes	Yes	Yes	Yes	Yes	Yes	Yes	Yes	Yes	Yes	No		No	No	Yes	Yes
Narok	Transmara East Sub-County	Olomasani	165	Lactating	Female	Below 18	Single living with Parent/Guardian	8	Secondary Ongoing	Christian			Yes	No	No	No	No	No	Agriculture (crop growing)	1200		Yes		No	Yes	No	No	No	None	Yes	No	Yes	No	No	No	Yes	No	Yes	No	No	Yes	No	No	No		No	Yes	No	No
Narok	Transmara East Sub-County	Olomasani	166	Lactating	Female	Over 18	Single living with Parent/Guardian	7	Stopped Going to School	Christian			Yes	Yes	No	No	No	No	Salaried employment (paid monthly)	5000		Yes		No	Yes	No	No	No	None	Yes	Yes	Yes	No	No	No	No	Yes	No	No	No	No	No	No	No		No	No	No	No
Narok	Transmara East Sub-County	Olomasani	167	Lactating	Female	Over 18	Single living with Parent/Guardian	9	Secondary Ongoing	Christian			Yes	Yes	No	No	No	No	Agriculture (crop growing)	2000		Yes		No	Yes	No	No	No	None	Yes	Yes	Yes	No	Yes	No	No	Yes	No	No	No	Yes	No	No	No		No	Yes	No	No
Narok	Transmara East Sub-County	Olomasani	168	Lactating	Female	Over 18	Single living with Parent/Guardian	5	Secondary Ongoing	Christian			Yes	Yes	No	No	No	No	Agriculture (crop growing)	1500		Yes		No	No	No	No	No	None	Yes	Yes	No	No	No	No	Yes	No	No	No	No	No	No	No	No		No	Yes	No	No
Narok	Transmara East Sub-County	Olomasani	169	Lactating	Female	Below 18	Single living with Parent/Guardian	8	Stopped Going to School	Christian			Yes	Yes	No	No	No	No	Agriculture (crop growing)	1400		Yes		No	No	No	No	No	None	Yes	Yes	No	No	No	No	No	No	No	No	No	No	No	No	No		No	No	No	No
Narok	Transmara East Sub-County	Olomasani	170	Pregnant	Female	Below 18	Married	2	Secondary Ongoing	Christian			Yes	Yes	No	No	No	No	Agriculture (crop growing)	3000		Yes		Yes	No	No	No	No	Hygiene	Yes	Yes	No	No	No	No	No	Yes	No	No	No	No	No	No	No		No	No	No	No
Narok	Transmara East Sub-County	Olomasani	171	Pregnant	Female	Over 18	Single living with Parent/Guardian	6	Stopped Going to School	Christian			Yes	Yes	No	No	No	Yes	Petty trade (not taxed)	500		Yes		No	No	No	No	No	None	Yes	No	No	No	No	No	No	No	No	No	No	No	No	No	No		No	No	No	No
Narok	Transmara East Sub-County	Likerin	74	Lactating	Female	Over 18	Single living with Parent/Guardian	9	Stopped Going to School	Christian			Yes	Yes	No	Yes	No	Yes	Petty trade (not taxed)	4700		Yes		Yes	Yes	Yes	No	Yes		Yes	Yes	Yes	Yes	Yes	Yes	Yes	Yes	Yes	Yes	No	No	No	No	No		Yes	Yes	No	Yes
Narok	Transmara East Sub-County	Likerin	75	Lactating	Female	Over 18	Single living with Parent/Guardian	7	Secondary Ongoing	Christian			No	No	No	No	No	Yes	Handouts (continuously given by boyfriend)	1800		Yes		Yes	Yes	Yes	No	Yes		Yes	Yes	Yes	Yes	Yes	Yes	Yes	Yes	Yes	Yes	No	No	Yes	No	No		Yes	Yes	No	Yes
Narok	Transmara East Sub-County	Likerin	76	Lactating	Female	Below 18	Single living with Parent/Guardian	6	Secondary Ongoing	Christian			No	No	No	No	No	Yes	Handouts (continuously given by boyfriend)	2000		Yes		Yes	Yes	Yes	No	Yes		Yes	Yes	Yes	No	No	Yes	Yes	Yes	Yes	Yes	No	No	No	No	No		Yes	Yes	No	No
Narok	Transmara East Sub-County	Likerin	77	Pregnant	Female	Below 18	Single living with Parent/Guardian	7	Secondary Ongoing	Christian			No	No	No	No	No	Yes	Handouts (continuously given by boyfriend)	1400		No		No	No	No	No	No		Yes	No	Yes	No	No	Yes	Yes	Yes	No	No	No	No	No	Yes	No		No	No	Yes	No
Narok	Transmara East Sub-County	Olomasani	172	Lactating	Female	Over 18	Single living with Parent/Guardian	8	Secondary Ongoing	Christian			Yes	Yes	No	No	No	No	Agriculture (crop growing)	1500		Yes		No	No	No	No	No	None	Yes	No	No	No	No	No	No	Yes	No	No	No	No	No	No	No		No	No	No	No
Narok	Transmara East Sub-County	Likerin	78	Lactating	Female	Over 18	Married	3	Primary Completed	Others, Specify			Yes	Yes	No	No	No	No	Agriculture (crop growing)	5600		Yes		Yes	Yes	No	No	Yes		Yes	Yes	Yes	No	Yes	Yes	Yes	Yes	Yes	Yes	No	No	No	No	No		Yes	Yes	No	No
Narok	Transmara East Sub-County	Likerin	79	Pregnant	Female	Below 18	Single living with Parent/Guardian	9	Secondary Ongoing	Christian			No	No	No	No	No	Yes	Handouts (continuously given by boyfriend)	800		No		No	No	No	No	No		Yes	No	No	No	No	Yes	Yes	No	No	No	No	No	No	No	No		No	Yes	No	No
Narok	Transmara East Sub-County	Likerin	80	Lactating	Female	Over 18	Married	3	Primary Completed	Christian			Yes	Yes	No	No	No	No	Petty trade (not taxed)	4800		Yes		Yes	Yes	Yes	No	Yes		Yes	Yes	Yes	No	No	Yes	Yes	Yes	Yes	Yes	No	No	Yes	No	No		Yes	Yes	No	No
Narok	Transmara East Sub-County	Olomasani	310	Pregnant	Female	Below 18	Single living with Parent/Guardian	7	Stopped Going to School	Christian			Yes	Yes	No	No	No	Yes	Agriculture (crop growing)	200		No		No	No	No	No	No	No	No	No	No	Yes	No	No	Yes	Yes	No	No	No	No	No	No	No		No	No	No	Yes
Narok	Transmara East Sub-County	Olomasani	311	Pregnant	Female	Below 18	Married	3	Primary Completed	Christian			Yes	Yes	No	No	No	No	Agriculture (crop growing)	300		Yes		No	Yes	Yes	No	Yes	No	Yes	Yes	No	Yes	Yes	No	No	No	No	Yes	No	No	No	No	No		No	Yes	No	No
Narok	Transmara East Sub-County	Olomasani	313	Pregnant	Female	Below 18	Single living with Parent/Guardian	8	Stopped Going to School	Christian			Yes	Yes	No	No	No	No	Agriculture (crop growing)	150		No		No	No	No	No	No	No	No	No	No	Yes	No	No	Yes	No	No	No	No	No	No	No	No		No	No	No	Yes
Narok	Transmara East Sub-County	Olomasani	314	Lactating	Female	Below 18	Separated	6	Primary Completed	Christian			Yes	Yes	No	No	No	No	Agriculture (crop growing)	100		Yes		No	Yes	No	No	Yes		Yes	Yes	No	Yes	Yes	No	No	No	Yes	Yes	No	No	No	No	No		No	Yes	No	Yes
Narok	Transmara East Sub-County	Olomasani	315	Lactating	Female	Over 18	Single living with Parent/Guardian	6	Primary Completed	Christian			Yes	Yes	No	No	No	No	Petty trade (not taxed)	200		No		No	No	No	No	No	No	No	No	No	Yes	No	No	Yes	No	No	No	No	No	No	No	No		No	No	No	Yes
Narok	Transmara East Sub-County	Olomasani	316	Lactating	Female	Below 18	Married	51	Stopped Going to School	Christian			Yes	No	No	No	No	Yes	Agriculture (crop growing)	100		No		No	No	No	No	No	No	No	No	No	Yes	No	No	Yes	No	No	No	No	No	No	No	No		No	No	No	Yes
Narok	Transmara East Sub-County	Olomasani	291	Pregnant	Female	Below 18	Single living with Parent/Guardian	6	Stopped Going to School	Christian			Yes	No	No	No	Yes	Yes	Handouts (continuously given by boyfriend)	100		Yes		No	No	No	No	No		Yes	No	No	No	No	No	Yes	No	No	No	No	No	No	No	No		No	No	No	No
Narok	Transmara East Sub-County	Olomasani	292	Lactating	Female	Below 18	Married	4	Stopped Going to School	Christian			Yes	No	No	No	No	No	Agriculture (crop growing)	400		No		No	No	No	No	No		No	No	No	No	No	No	Yes	No	No	No	No	No	No	No	No		No	No	No	No
Narok	Transmara East Sub-County	Olomasani	293	Pregnant	Female	Below 18	Single living with Parent/Guardian	9	Secondary Ongoing	Christian			Yes	No	No	No	No	Yes	Handouts (continuously given by boyfriend)	0		No		No	No	No	No	No		Yes	No	No	No	No	No	Yes	No	No	No	No	No	No	No	No		No	No	Yes	No
Narok	Transmara East Sub-County	Olomasani	294	Pregnant	Female	Below 18	Single living with Parent/Guardian	6	Primary Ongoing	Christian			Yes	No	No	No	No	No	Handouts (continuously given by boyfriend)	0		No		No	No	No	No	No		No	No	No	Yes	No	No	Yes	No	No	No	No	No	No	No	No		No	No	Yes	No
Narok	Transmara East Sub-County	Olomasani	295	Lactating	Female	Over 18	Married	3	Seconday Completed	Christian			Yes	No	No	No	No	No	Agriculture (crop growing)	1000		No		No	No	No	No	No		No	No	No	Yes	No	No	Yes	No	No	No	No	No	No	No	No		No	No	Yes	No
Narok	Transmara East Sub-County	Olomasani	296	Lactating	Female	Over 18	Married	3	Seconday Completed	Christian			Yes	No	No	No	No	No	Self-employed	1000		No		No	No	No	No	No		No	No	No	No	No	No	Yes	No	No	No	No	No	No	No	No		No	No	Yes	No
Narok	Transmara East Sub-County	Olomasani	289	Lactating	Female	Below 18	Single living with Parent/Guardian	8	Primary Completed	Christian			Yes	No	No	No	No	Yes	Self-employed	200		Yes		No	No	No	No	No		Yes	No	No	No	No	No	Yes	No	No	No	No	No	No	No	No		No	No	No	No
Narok	Transmara East Sub-County	Olomasani	290	Pregnant	Female	Over 18	Married	3	Seconday Completed	Christian			Yes	No	No	No	No	No	Agriculture (crop growing)	500		No		No	No	No	No	No		Yes	No	No	No	Yes	Yes	Yes	Yes	Yes	Yes	No	No	No	No	No		No	No	Yes	No
Narok	Transmara East Sub-County	Kapsasian	273	Pregnant	Female	Below 18	Single living with Parent/Guardian	6	Secondary Ongoing	Christian			Yes	No	No	No	No	No	Skilled labor	200		Yes		Yes	Yes	No	No	No		Yes	No	Yes	No	No	No	Yes	Yes	No	No	No	No	No	Yes	No		No	Yes	No	No
Narok	Transmara East Sub-County	Kapsasian	274	Pregnant	Female	Below 18	Single living with Parent/Guardian	9	Primary Ongoing	Christian			Yes	No	No	No	No	Yes	Petty trade (not taxed)	100		No		No	No	No	No	No		Yes	No	Yes	No	No	No	No	Yes	No	No	No	No	No	Yes	No		No	No	No	No
Narok	Transmara East Sub-County	Kapsasian	276	Lactating	Female	Below 18	Single living with Parent/Guardian	8	Secondary Ongoing	Christian			No	Yes	No	No	No	Yes	Handouts (continuously given by boyfriend)	200		Yes		Yes	Yes	No	No	No		Yes	Yes	Yes	No	Yes	Yes	Yes	Yes	Yes	Yes	No	No	No	Yes	No		No	Yes	No	No
Narok	Transmara East Sub-County	Kapsasian	276	Pregnant	Female	Over 18	Married	2	Primary Completed	Traditional			Yes	No	No	No	No	No	Agriculture (crop growing)	500		Yes		Yes	Yes	No	No	No		Yes	Yes	Yes	No	No	No	Yes	Yes	Yes	No	No	No	No	Yes	No		No	Yes	No	No
Narok	Transmara East Sub-County	Kapsasian	277	Lactating	Female	Below 18	Married	4	Primary Completed	Christian			Yes	No	No	No	No	No	Petty trade (not taxed)	400		Yes		No	Yes	No	No	Yes		Yes	Yes	Yes	No	No	Yes	Yes	Yes	Yes	Yes	No	No	No	Yes	No		No	Yes	No	No
Narok	Transmara East Sub-County	Kapsasian	278	Lactating	Female	Over 18	Single living with Parent/Guardian	6	Secondary Ongoing	Christian			Yes	No	No	No	No	Yes	Petty trade (not taxed)	100		Yes		Yes	Yes	No	No	Yes		Yes	No	Yes	No	Yes	Yes	Yes	No	Yes	Yes	No	No	No	Yes	No		No	Yes	No	No
Narok	Transmara East Sub-County	Kapsasian	279	Lactating	Female	Over 18	Married	5	Stopped Going to School	Christian			Yes	No	No	No	No	No	Casual Labor (paid daily)	100		Yes		Yes	Yes	No	No	Yes		Yes	Yes	Yes	No	No	Yes	Yes	Yes	Yes	Yes	No	No	No	Yes	No		No	Yes	No	No
Narok	Transmara East Sub-County	Kapsasian	280	Lactating	Female	Over 18	Married	4	Stopped Going to School	Traditional			Yes	No	No	No	No	No	Petty trade (not taxed)	100		Yes		Yes	Yes	No	No	Yes		Yes	Yes	Yes	No	No	Yes	Yes	Yes	Yes	Yes	No	No	No	Yes	No		No	Yes	No	No
Narok	Transmara East Sub-County	Kapsasian	241	Lactating	Female	Over 18	Married	4	Stopped Going to School	Christian			Yes	No	Yes	No	No	No	Agriculture (crop growing)	500		Yes		Yes	No	No	No	No	No	No	Yes	No	No	No	No	Yes	Yes	No	No	No	No	No	No	No		No	No	Yes	No
Narok	Transmara East Sub-County	Kapsasian	242	Lactating	Female	Over 18	Married	3	Primary Completed	Christian			Yes	No	No	No	No	No	Agriculture (crop growing)	1500		Yes		No	No	No	No	No	No	No	Yes	No	No	No	No	Yes	Yes	No	No	No	No	No	No	No		No	No	Yes	No
Narok	Transmara East Sub-County	Kapsasian	243	Pregnant	Female	Over 18	Single living with Parent/Guardian	6	Stopped Going to School	Christian			No	Yes	No	No	No	Yes	Casual Labor (paid daily)	800		No		No	No	No	No	No	No	No	No	No	No	No	No	Yes	No	No	No	No	No	No	No	No		No	No	Yes	No
Narok	Transmara East Sub-County	Kapsasian	244	Lactating	Female	Over 18	Single living with Parent/Guardian	9	Primary Completed	Christian			No	No	No	No	No	Yes	Handouts (continuously given by boyfriend)	250		Yes		No	No	No	No	Yes	No	No	No	No	No	No	No	Yes	Yes	No	No	No	No	No	No	No		No	No	Yes	No
Narok	Transmara East Sub-County	Kapsasian	245	Lactating	Female	Over 18	Single living with Parent/Guardian	6	Seconday Completed	Christian			No	No	No	No	No	Yes	Handouts (continuously given by boyfriend)	300		Yes		No	No	No	No	No	No	Yes	No	No	No	No	No	Yes	Yes	No	No	No	No	No	No	No		No	No	Yes	No
Narok	Transmara East Sub-County	Kapsasian	246	Lactating	Female	Below 18	Single living with Parent/Guardian	3	Secondary Ongoing	Christian			No	No	No	No	No	Yes	Handouts (continuously given by boyfriend)	150		Yes		No	No	No	No	No		No	No	No	No	No	No	Yes	Yes	No	No	No	Yes	No	No	No		No	No	Yes	No
Narok	Transmara East Sub-County	Kapsasian	247	Pregnant	Female	Over 18	Married	2	Primary Completed	Christian			No	Yes	No	No	No	Yes	Casual Labor (paid daily)	500		Yes		Yes	No	No	No	No	No	Yes	Yes	No	No	No	No	Yes	Yes	No	No	No	No	No	No	No		No	No	Yes	No
Narok	Transmara East Sub-County	Kapsasian	248	Pregnant	Female	Over 18	Single living with Parent/Guardian	9	Primary Ongoing	Christian			No	No	No	No	No	Yes	Handouts (continuously given by boyfriend)	100		Yes		Yes	No	No	No	No	Mother to mother support	Yes	Yes	No	No	No	No	Yes	Yes	No	No	No	Yes	No	No	No		No	No	Yes	No
Narok	Transmara East Sub-County	Olomasani	173	Lactating	Female	Over 18	Single living with Parent/Guardian	8	Primary Completed	Christian			Yes	Yes	No	No	No	No	Agriculture (crop growing)	800		Yes		No	No	No	No	No	Feeding	Yes	Yes	Yes	No	Yes	No	Yes	Yes	Yes	No	No	No	No	No	No		No	Yes	Yes	No
Narok	Transmara East Sub-County	Olomasani	173	Lactating	Female	Over 18	Single living with Parent/Guardian	7	Secondary Ongoing	Christian			Yes	Yes	No	No	No	Yes	Agriculture (crop growing)	2000		Yes		No	No	No	No	No	None	Yes	Yes	Yes	No	No	No	Yes	Yes	Yes	No	No	Yes	No	No	No		No	Yes	No	No
Narok	Transmara East Sub-County	Olomasani	175	Pregnant	Female	Over 18	Single living with Parent/Guardian	10	Primary Completed	Christian			Yes	Yes	No	No	No	Yes	Self-employed	500		Yes		Yes	No	No	No	No	Feeding	Yes	Yes	Yes	No	No	No	Yes	Yes	No	No	No	Yes	No	No	No		No	Yes	No	No
Narok	Transmara East Sub-County	Olomasani	177	Lactating	Female	Over 18	Married	3	Primary Completed	Christian			Yes	Yes	No	No	No	No	Agriculture (crop growing)	500		Yes		No	No	No	No	No	None	Yes	Yes	Yes	No	No	No	Yes	Yes	Yes	Yes	No	No	No	No	No		No	Yes	No	No
Narok	Transmara East Sub-County	Olomasani	178	Pregnant	Female	Over 18	Married	2	University/Tertiary Ongoing	Christian			Yes	Yes	No	No	No	No	Agriculture (crop growing)	5000		Yes		No	No	No	No	No	None	Yes	No	No	No	No	No	No	No	No	No	No	No	No	No	No		No	No	No	No
Narok	Transmara East Sub-County	Olomasani	179	Lactating	Female	Over 18	Single living with Parent/Guardian	8	Secondary Ongoing	Christian			Yes	Yes	No	No	No	No	Agriculture (crop growing)	2000		Yes		No	No	No	No	No	None	Yes	Yes	Yes	No	No	No	Yes	Yes	No	No	No	No	No	No	No		No	Yes	No	No
Narok	Transmara East Sub-County	Olomasani	180	Lactating	Female	Over 18	Married	3	Stopped Going to School	Christian			Yes	No	No	No	No	No	Agriculture (crop growing)	500		Yes		No	No	No	No	No	None	Yes	No	No	No	No	No	Yes	No	No	No	No	Yes	No	No	No		No	Yes	No	No
Narok	Transmara East Sub-County	Likerin	17	Pregnant	Female	Over 18	Married	2	Stopped Going to School	Christian			No	Yes	No	No	No	Yes	Petty trade (not taxed)	150		Yes		Yes	No	No	No	No	No	Yes	Yes	Yes	No	No	No	Yes	Yes	Yes	Yes	No	Yes	No	No	No		No	Yes	No	Yes
Narok	Transmara East Sub-County	Likerin	18	Pregnant	Female	Below 18	Married	3	Stopped Going to School	Traditional			No	Yes	No	No	No	Yes	Casual Labor (paid daily)	1000		No		No	No	No	No	No	No	No	No	No	No	No	No	No	No	No	No	No	No	No	No	No		No	No	No	No
Narok	Transmara East Sub-County	Likerin	19	Lactating	Female	Below 18	Single living with Parent/Guardian	8	Secondary Ongoing	Christian			No	No	No	No	No	Yes	Handouts (continuously given by boyfriend)	500		Yes		Yes	Yes	No	Yes	No	No	Yes	No	Yes	No	Yes	Yes	Yes	Yes	Yes	Yes	Yes	No	No	No	Yes		No	Yes	No	No
Narok	Transmara East Sub-County	Likerin	20	Pregnant	Female	Over 18	Single living with Parent/Guardian	9	Secondary Ongoing	Christian			Yes	Yes	No	No	No	Yes	Petty trade (not taxed)	200		Yes		Yes	No	No	No	No	No	Yes	Yes	Yes	No	No	No	Yes	Yes	Yes	No	No	Yes	No	No	No		No	Yes	No	No
Narok	Transmara East Sub-County	Likerin	21	Pregnant	Female	Over 18	Married	10	Primary Completed	Christian			Yes	Yes	No	No	No	Yes	Handouts (continuously given by boyfriend)	500		Yes		Yes	No	No	No	No	No	Yes	Yes	Yes	No	No	No	Yes	Yes	Yes	No	No	No	No	No	No		No	Yes	No	No
Narok	Transmara East Sub-County	Likerin	22	Lactating	Female	Below 18	Single living with Parent/Guardian	5	Stopped Going to School	Christian			No	No	No	No	No	Yes	Petty trade (not taxed)	150		Yes		No	Yes	No	No	Yes	None	Yes	No	Yes	No	No	No	Yes	Yes	Yes	Yes	No	No	No	No	No		No	Yes	No	No
Narok	Transmara East Sub-County	Likerin	23	Lactating	Female	Over 18	Single living with Parent/Guardian	8	Stopped Going to School	Christian			No	No	No	No	No	Yes	Petty trade (not taxed)	100		Yes		No	Yes	No	No	No	None	Yes	No	Yes	No	No	No	Yes	Yes	No	Yes	No	No	No	No	No		No	Yes	No	Yes
Narok	Transmara East Sub-County	Likerin	24	Lactating	Female	Over 18	Married	3	Stopped Going to School	Christian			No	Yes	No	No	No	No	Handouts (continuously given by boyfriend)	0		Yes		Yes	Yes	No	No	Yes	None	Yes	No	Yes	No	No	No	Yes	Yes	Yes	Yes	No	No	No	No	No		No	Yes	No	No
Narok	Transmara East Sub-County	Olomasani	113	Lactating	Female	Over 18	Married	4	Primary Completed	Christian			Yes	No	No	No	No	No	Self-employed	3000		Yes		Yes	Yes	No	No	No	none	Yes	Yes	Yes	No	No	Yes	Yes	Yes	Yes	Yes	No	Yes	No	No	No		No	No	No	No
Narok	Transmara East Sub-County	Olomasani	114	Lactating	Female	Over 18	Separated	3	Primary Completed	Christian			Yes	Yes	No	No	No	Yes	Self-employed	3000		Yes		Yes	No	No	No	No	none	Yes	No	Yes	No	Yes	Yes	No	No	Yes	Yes	No	No	No	No	No		No	Yes	No	No
Narok	Transmara East Sub-County	Olomasani	115	Lactating	Female	Over 18	Married	5	Secondary Ongoing	Christian			Yes	No	No	No	No	Yes	Agriculture (crop growing)	2500		Yes		Yes	No	No	Yes	No	none	Yes	No	Yes	No	Yes	Yes	No	No	No	Yes	No	No	No	No	No		No	Yes	No	No
Narok	Transmara East Sub-County	Olomasani	116	Lactating	Female	Over 18	Single living alone	3	Stopped Going to School	Christian			No	Yes	No	No	No	No	Petty trade (not taxed)	500		No		No	No	No	No	No	none	Yes	No	No	No	Yes	No	No	No	No	Yes	No	No	No	No	No		No	Yes	No	No
Narok	Transmara East Sub-County	Olomasani	117	Lactating	Female	Over 18	Single living with Parent/Guardian	5	Secondary Ongoing	Christian			No	No	No	No	No	Yes	Handouts (continuously given by boyfriend)	500		Yes		Yes	No	No	No	No	none	Yes	No	Yes	No	Yes	Yes	No	Yes	No	Yes	No	No	No	No	No		No	Yes	No	No
Narok	Transmara East Sub-County	Olomasani	118	Pregnant	Female	Below 18	Single living with Parent/Guardian	4	Primary Ongoing	Christian			No	No	No	No	No	Yes	Handouts (continuously given by boyfriend)	300		Yes		Yes	No	No	Yes	No	none	Yes	No	Yes	No	No	No	No	Yes	No	No	No	No	No	No	No		No	No	No	Yes
Narok	Transmara East Sub-County	Olomasani	119	Pregnant	Female	Below 18	Single living with Parent/Guardian	7	Secondary Ongoing	Christian			No	No	No	No	No	Yes	Handouts (continuously given by boyfriend)	400		Yes		Yes	No	No	No	No	none	Yes	Yes	Yes	No	No	No	Yes	No	Yes	No	No	No	No	No	No		No	Yes	No	No
Narok	Transmara East Sub-County	Olomasani	120	Lactating	Female	Below 18	Single living with Parent/Guardian	6	Secondary Ongoing	Christian			No	No	No	No	No	Yes	Handouts (continuously given by boyfriend)	300		Yes		Yes	Yes	No	No	No	none	Yes	No	No	No	No	Yes	Yes	Yes	Yes	Yes	No	Yes	No	No	No		No	Yes	No	Yes
Narok	Transmara East Sub-County	Olomasani	145	Pregnant	Female	Over 18	Single living with Parent/Guardian	5	Primary Ongoing	Christian			Yes	Yes	No	No	No	Yes	Casual Labor (paid daily)	100		Yes		No	No	Yes	No	No	None	Yes	Yes	Yes	Yes	No	No	Yes	Yes	No	No	No	No	No	No	No		Yes	No	No	Yes
Narok	Transmara East Sub-County	Olomasani	146	Lactating	Female	Over 18	Single living with Parent/Guardian	9	Seconday Completed	Christian			Yes	No	Yes	Yes	Yes	Yes	Handouts (continuously given by boyfriend)	400		Yes		Yes	Yes	No	No	No	None	Yes	No	Yes	Yes	Yes	Yes	Yes	Yes	Yes	Yes	Yes	No	Yes	No	No		Yes	Yes	No	No
Narok	Transmara East Sub-County	Olomasani	147	Lactating	Female	Below 18	Single living with Parent/Guardian	3	Primary Ongoing	Christian			Yes	No	No	No	No	No	Handouts (continuously given by boyfriend)	100		No		No	No	No	No	No	None	No	No	No	No	No	No	No	No	No	No	No	No	No	No	No		No	No	No	No
Narok	Transmara East Sub-County	Olomasani	148	Lactating	Female	Over 18	Single living with Parent/Guardian	6	Primary Ongoing	Christian			Yes	No	No	No	No	No	Petty trade (not taxed)	500		Yes		Yes	Yes	No	Yes	Yes	None	Yes	No	Yes	Yes	Yes	Yes	No	No	No	Yes	No	No	No	No	No		No	Yes	No	Yes
Narok	Transmara East Sub-County	Olomasani	149	Pregnant	Female	Below 18	Single living with Parent/Guardian	7	Secondary Ongoing	Christian			Yes	No	No	No	No	No	Agriculture (crop growing)	700		Yes		Yes	No	Yes	No	No	Iron deficiency	Yes	No	Yes	No	No	No	Yes	Yes	Yes	No	No	No	No	No	No		Yes	Yes	No	Yes
Narok	Transmara East Sub-County	Olomasani	150	Lactating	Female	Below 18	Single living with Parent/Guardian	3	Stopped Going to School	Christian			Yes	No	No	No	No	No	Petty trade (not taxed)	150		Yes		No	Yes	No	No	No	None	Yes	No	Yes	No	Yes	Yes	Yes	Yes	No	No	No	No	No	No	No		No	Yes	No	Yes
Narok	Transmara East Sub-County	Olomasani	151	Lactating	Female	Over 18	Single living with Parent/Guardian	5	Stopped Going to School	Christian			Yes	No	No	No	No	No	Petty trade (not taxed)	250		Yes		No	Yes	No	No	No	None	Yes	No	No	No	Yes	Yes	Yes	Yes	No	Yes	No	No	No	No	No		No	No	No	Yes
Narok	Transmara East Sub-County	Olomasani	204	Lactating	Female	Over 18	Single living with Parent/Guardian	8	Primary Ongoing	Christian			Yes	Yes	No	No	No	Yes	Agriculture (crop growing)	500		Yes		No	No	Yes	No	No	None	Yes	Yes	Yes	No	No	No	No	Yes	No	No	No	Yes	No	No	No		No	Yes	No	No
Narok	Transmara East Sub-County	Olomasani	205	Lactating	Female	Over 18	Married	10	Primary Completed	Christian			Yes	Yes	No	No	No	Yes	Casual Labor (paid daily)	1300		Yes		Yes	Yes	No	No	No	None	Yes	Yes	Yes	No	Yes	Yes	Yes	Yes	Yes	Yes	No	No	No	No	No		No	Yes	No	Yes
Narok	Transmara East Sub-County	Olomasani	206	Pregnant	Female	Over 18	Separated	8	Stopped Going to School	Christian			Yes	Yes	No	No	No	Yes	Salaried employment (paid monthly)	3000		Yes		Yes	No	No	No	No	Hygienic	Yes	Yes	Yes	No	No	No	Yes	Yes	Yes	Yes	No	No	No	No	No		No	Yes	No	No
Narok	Transmara East Sub-County	Olomasani	206	Lactating	Female	Over 18	Single living with Parent/Guardian	12	Primary Completed	Christian			Yes	Yes	No	No	No	No	Agriculture (crop growing)	800		No		No	No	No	No	No	None	No	No	No	No	No	Yes	Yes	No	Yes	No	No	No	No	Yes	No		No	No	No	No
Narok	Transmara East Sub-County	Olomasani	208	Lactating	Female	Over 18	Single living with Parent/Guardian	9	Primary Ongoing	Christian			Yes	Yes	No	No	No	No	Agriculture (crop growing)	800		Yes		Yes	Yes	No	No	No	None	Yes	Yes	Yes	No	No	Yes	Yes	No	Yes	Yes	No	Yes	No	No	No		No	Yes	No	No
Narok	Transmara East Sub-County	Olomasani	209	Lactating	Female	Below 18	Single living with Parent/Guardian	7	Primary Completed	Christian			Yes	Yes	No	Yes	No	No	Casual Labor (paid daily)	1000		Yes		Yes	Yes	No	No	No	None	Yes	Yes	Yes	No	Yes	Yes	Yes	Yes	Yes	Yes	No	No	No	Yes	No		No	Yes	No	No
Narok	Transmara East Sub-County	Olomasani	210	Pregnant	Female	Over 18	Single living with Parent/Guardian	9	Stopped Going to School	Christian			Yes	Yes	No	No	No	No	Agriculture (crop growing)	500		Yes		Yes	No	No	No	No	None	Yes	No	No	No	No	No	Yes	Yes	No	No	No	No	No	Yes	No		No	No	No	No
Narok	Transmara East Sub-County	Olomasani	211	Lactating	Female	Over 18	Single living with Parent/Guardian	7	Stopped Going to School	Christian			Yes	Yes	No	No	No	No	Agriculture (crop growing)	400		Yes		Yes	Yes	Yes	No	No	None	Yes	Yes	Yes	No	No	No	Yes	Yes	Yes	Yes	Yes	No	Yes	Yes	No		Yes	No	No	No
Narok	Transmara East Sub-County	Olomasani	212	Pregnant	Female	Below 18	Single living with Parent/Guardian	11	Secondary Ongoing	Christian			Yes	Yes	No	No	No	Yes	Petty trade (not taxed)	2000		Yes		Yes	No	No	Yes	Yes	None	Yes	Yes	No	No	No	No	Yes	Yes	Yes	No	No	Yes	No	No	No		No	Yes	No	No
Narok	Transmara East Sub-County	Olomasani	213	Lactating	Female	Over 18	Single living with Parent/Guardian	11	Secondary Ongoing	Christian			Yes	Yes	No	No	No	Yes	Casual Labor (paid daily)	350		Yes		No	No	No	No	No	None	Yes	Yes	Yes	No	No	No	Yes	Yes	Yes	No	No	No	No	No	No		No	Yes	No	No
Narok	Transmara East Sub-County	Likerin	81	Lactating	Female	Below 18	Single living with Parent/Guardian	6	Secondary Ongoing	Christian			No	No	Yes	No	No	Yes	Handouts (continuously given by boyfriend)	1000		No		No	No	No	No	No		Yes	No	No	Yes	Yes	Yes	Yes	Yes	Yes	Yes	No	No	Yes	No	No		Yes	Yes	No	No
Narok	Transmara East Sub-County	Likerin	82	Lactating	Female	Over 18	Married	4	Primary Completed	Christian			Yes	Yes	No	Yes	No	No	Petty trade (not taxed)	6800		Yes		Yes	No	Yes	No	No		Yes	No	No	No	Yes	Yes	No	Yes	Yes	Yes	No	No	Yes	No	No		Yes	Yes	No	Yes
Narok	Transmara East Sub-County	Likerin	83	Lactating	Female	Over 18	Single living with Parent/Guardian	8	Secondary Ongoing	Christian			No	No	Yes	No	No	Yes	Handouts (continuously given by boyfriend)	1200		Yes		Yes	Yes	Yes	No	No		Yes	No	No	No	Yes	Yes	No	Yes	No	No	No	No	No	No	No		No	Yes	No	No
Narok	Transmara East Sub-County	Likerin	84	Pregnant	Female	Below 18	Single living with Parent/Guardian	6	Secondary Ongoing	Christian			No	No	Yes	No	No	Yes	Handouts (continuously given by boyfriend)	1000		Yes		Yes	No	No	No	No		Yes	Yes	Yes	No	No	Yes	Yes	Yes	Yes	No	No	No	No	No	No		Yes	Yes	No	No
Narok	Transmara East Sub-County	Likerin	85	Lactating	Female	Over 18	Married	4	Primary Completed	Christian			Yes	Yes	No	No	No	No	Petty trade (not taxed)	5200		Yes		No	No	No	No	No		Yes	No	No	Yes	Yes	Yes	Yes	Yes	No	Yes	No	No	No	No	No		Yes	Yes	No	No
Narok	Transmara East Sub-County	Likerin	86	Pregnant	Female	Below 18	Single living with Parent/Guardian	5	Secondary Ongoing	Christian			No	No	Yes	No	No	Yes	Handouts (continuously given by boyfriend)	1500		No		No	No	No	No	No		No	No	No	No	No	Yes	No	Yes	No	No	No	No	No	No	No		No	No	No	No
Narok	Transmara East Sub-County	Likerin	87	Lactating	Female	Over 18	Single living with Parent/Guardian	6	Primary Completed	Christian			No	No	No	No	No	Yes	Petty trade (not taxed)	3600		No		No	No	No	No	No		Yes	No	No	Yes	Yes	Yes	Yes	Yes	No	No	No	No	No	No	No		Yes	Yes	No	No
Narok	Transmara East Sub-County	Likerin	88	Pregnant	Female	Below 18	Single living with Parent/Guardian	333	Primary Ongoing	Christian			No	No	No	No	No	Yes	Handouts (continuously given by boyfriend)	1000		Yes		Yes	No	Yes	No	No		Yes	Yes	Yes	No	No	Yes	Yes	Yes	No	No	No	No	No	No	No		Yes	Yes	No	No
Narok	Transmara East Sub-County	Olomasani	297	Lactating	Female	Over 18	Married	3	Seconday Completed	Christian			Yes	No	No	No	No	Yes	Agriculture (crop growing)	0		No		No	Yes	No	No	Yes		No	No	No	No	Yes	No	No	No	No	No	No	No	No	No	No		No	No	No	No
Narok	Transmara East Sub-County	Olomasani	298	Lactating	Female	Over 18	Single living with Parent/Guardian	8	Seconday Completed	Christian			No	No	No	No	No	Yes	Petty trade (not taxed)	0		No		No	No	No	No	No		No	No	No	No	No	No	Yes	No	No	Yes	No	No	No	No	No		No	No	Yes	No
Narok	Transmara East Sub-County	Olomasani	299	Pregnant	Female	Over 18	Single living with Parent/Guardian	7	Secondary Ongoing	Christian			No	No	No	No	No	No	Handouts (continuously given by boyfriend)	0		Yes		Yes	Yes	Yes	Yes	Yes		Yes	Yes	Yes	Yes	No	Yes	Yes	Yes	Yes	Yes	Yes	Yes	Yes	Yes	Yes		No	Yes	No	No
Narok	Transmara East Sub-County	Olomasani	300	Lactating	Female	Below 18	Single living with Parent/Guardian	9	Stopped Going to School	Christian			No	No	No	No	No	Yes	Petty trade (not taxed)	0		No		No	No	No	No	No		No	No	No	Yes	Yes	No	Yes	No	No	Yes	No	No	No	No	No		No	No	Yes	No
Narok	Transmara East Sub-County	Olomasani	301	Pregnant	Female	Below 18	Married	2	Secondary Ongoing	Christian			Yes	No	No	No	No	No	Agriculture (crop growing)	0		Yes		Yes	No	Yes	No	No		Yes	Yes	Yes	Yes	No	No	Yes	Yes	Yes	No	No	Yes	No	No	No		No	No	Yes	No
Narok	Transmara East Sub-County	Olomasani	301	Lactating	Female	Below 18	Married	3	Stopped Going to School	Christian			Yes	No	No	No	No	No	Self-employed	400		No		No	No	No	No	No		Yes	No	No	Yes	Yes	No	Yes	No	No	Yes	No	No	No	No	No		No	No	Yes	No
Narok	Transmara East Sub-County	Olomasani	303	Lactating	Female	Over 18	Married	3	Primary Completed	Christian			Yes	No	No	No	No	No	Agriculture (crop growing)	0		No		No	No	No	No	No		Yes	No	No	Yes	No	No	Yes	No	No	Yes	No	No	No	No	No		No	No	Yes	No
Narok	Transmara East Sub-County	Olomasani	304	Pregnant	Female	Over 18	Married	4	Seconday Completed	Christian			Yes	No	No	No	No	No	Agriculture (crop growing)	0		No		Yes	Yes	Yes	Yes	Yes		Yes	No	Yes	Yes	Yes	Yes	Yes	Yes	Yes	Yes	No	Yes	No	Yes	Yes		No	Yes	No	No
Narok	Transmara East Sub-County	Likerin	49	Lactating	Female	Over 18	Single living with Parent/Guardian	6	Primary Completed	Christian			Yes	Yes	No	No	No	No	Handouts (continuously given by boyfriend)	1400		Yes		Yes	Yes	Yes	Yes	No		Yes	Yes	Yes	Yes	Yes	Yes	Yes	Yes	Yes	Yes	Yes	Yes	Yes	Yes	No		No	Yes	No	No
Narok	Transmara East Sub-County	Likerin	50	Lactating	Female	Over 18	Single living with Parent/Guardian	7	Primary Completed	Christian			No	Yes	No	No	No	No	Handouts (continuously given by boyfriend)	1300		Yes		Yes	Yes	Yes	No	Yes		Yes	Yes	Yes	Yes	Yes	Yes	Yes	Yes	Yes	Yes	Yes	Yes	Yes	Yes	No		Yes	Yes	No	No
Narok	Transmara East Sub-County	Likerin	51	Pregnant	Female	Below 18	Single living with Parent/Guardian	6	Primary Ongoing	Christian			No	No	No	No	No	Yes	Handouts (continuously given by boyfriend)	1000		Yes		Yes	No	Yes	Yes	No		Yes	Yes	Yes	No	No	Yes	Yes	Yes	Yes	No	No	No	Yes	Yes	No		No	Yes	No	No
Narok	Transmara East Sub-County	Likerin	52	Lactating	Female	Over 18	Single living with Parent/Guardian	6	Stopped Going to School	Christian			Yes	No	No	No	No	No	Handouts (continuously given by boyfriend)	1100		Yes		Yes	Yes	Yes	Yes	Yes		Yes	Yes	Yes	Yes	Yes	Yes	Yes	Yes	Yes	Yes	No	Yes	Yes	Yes	No		No	No	Yes	No
Narok	Transmara East Sub-County	Likerin	53	Pregnant	Female	Over 18	Single living with Parent/Guardian	5	Primary Completed	Christian			No	No	No	No	No	No	Handouts (continuously given by boyfriend)	900		Yes		Yes	Yes	No	No	No		Yes	Yes	Yes	No	No	Yes	Yes	Yes	Yes	No	Yes	No	Yes	Yes	No		No	No	Yes	Yes
Narok	Transmara East Sub-County	Likerin	54	Pregnant	Female	Over 18	Single living with Parent/Guardian	8	Primary Completed	Christian			No	Yes	Yes	No	No	No	Casual Labor (paid daily)	2000		Yes		Yes	No	Yes	No	No		Yes	Yes	Yes	Yes	No	Yes	Yes	Yes	Yes	No	No	Yes	Yes	Yes	No		No	No	Yes	Yes
Narok	Transmara East Sub-County	Likerin	55	Lactating	Female	Below 18	Single living with Parent/Guardian	9	Secondary Ongoing	Christian			No	Yes	No	No	No	Yes	Handouts (continuously given by boyfriend)	1000		Yes		Yes	Yes	Yes	Yes	Yes		Yes	Yes	Yes	Yes	Yes	Yes	Yes	Yes	Yes	Yes	Yes	Yes	Yes	Yes	No		No	Yes	Yes	Yes
Narok	Transmara East Sub-County	Likerin	56	Pregnant	Female	Over 18	Single living with Parent/Guardian	9	Secondary Ongoing	Christian			Yes	Yes	No	No	No	Yes	Handouts (continuously given by boyfriend)	1200		Yes		Yes	Yes	Yes	Yes	Yes		Yes	Yes	Yes	No	No	Yes	Yes	Yes	Yes	No	No	No	Yes	Yes	No		Yes	No	No	Yes
Narok	Transmara East Sub-County	Likerin	34	Pregnant	Female	Over 18	Single living with Parent/Guardian	8	Stopped Going to School	Christian			No	Yes	No	No	No	Yes	Handouts (continuously given by boyfriend)	1300		Yes		Yes	Yes	Yes	No	No		Yes	Yes	Yes	Yes	No	Yes	Yes	Yes	Yes	No	No	Yes	Yes	Yes	No		No	Yes	Yes	No
Narok	Transmara East Sub-County	Olomasani	317	Lactating	Female	Below 18	Single living with Parent/Guardian	5	Primary Completed	Christian			No	Yes	No	No	No	Yes	Agriculture (crop growing)	300		No		No	No	No	No	No	No	No	No	No	Yes	No	No	No	No	No	No	No	No	No	No	No		No	No	No	Yes
Narok	Transmara East Sub-County	Olomasani	318	Lactating	Female	Over 18	Married	3	Primary Completed	Christian			Yes	No	No	No	No	Yes	Agriculture (crop growing)	300		Yes		No	Yes	No	No	Yes	No	Yes	Yes	Yes	Yes	Yes	No	Yes	No	No	No	No	No	No	No	No		No	Yes	No	No
Narok	Transmara East Sub-County	Olomasani	319	Pregnant	Female	Below 18	Single living with Parent/Guardian	9	Primary Completed	Christian			Yes	Yes	No	No	No	No	Agriculture (crop growing)	100		No		No	No	No	No	No	No	No	No	No	Yes	No	No	Yes	Yes	No	No	No	No	No	No	No		No	No	No	Yes
Narok	Transmara East Sub-County	Olomasani	320	Pregnant	Female	Over 18	Married	2	Primary Completed	Traditional			Yes	Yes	No	No	No	No	Agriculture (crop growing)	3000		No		No	No	No	No	No	No	No	No	No	No	No	Yes	Yes	No	No	No	No	Yes	No	No	No		No	Yes	No	No
Narok	Transmara East Sub-County	Olomasani	320	Pregnant	Female	Below 18	Single living alone	4	Primary Completed	Christian			Yes	Yes	No	No	No	Yes	Self-employed	220		Yes		Yes	Yes	No	Yes	Yes	No	Yes	Yes	No	Yes	Yes	No	No	Yes	No	No	No	No	No	No	No		No	Yes	No	No
Narok	Transmara East Sub-County	Olomasani	320	Lactating	Female	Below 18	Married	5	Primary Completed	Christian			Yes	Yes	No	No	No	Yes	Casual Labor (paid daily)	400		No		No	No	No	No	No	No	No	No	No	Yes	No	No	Yes	Yes	No	No	No	No	No	No	No		No	No	No	Yes
Narok	Transmara East Sub-County	Olomasani	320	Pregnant	Female	Over 18	Single living with Parent/Guardian	6	Seconday Completed	Christian			Yes	Yes	No	No	No	Yes	Agriculture (crop growing)	100		No		No	No	No	No	No	No	No	No	No	Yes	No	No	Yes	No	No	No	No	No	No	No	No		No	No	No	Yes
Narok	Transmara East Sub-County	Olomasani	320	Lactating	Female	Below 18	Single living with Parent/Guardian	8	Stopped Going to School	Christian			Yes	No	No	No	No	No	Livestock herding	500		Yes		No	Yes	No	No	No	No	Yes	Yes	No	Yes	Yes	No	Yes	Yes	No	No	No	No	No	No	No		No	Yes	No	No
Narok	Transmara East Sub-County	Likerin	5	Lactating	Female	Over 18	Married	3	Stopped Going to School	Christian			Yes	Yes	No	No	No	Yes	Petty trade (not taxed)	1500		No		No	No	No	No	No	N/A	No	No	No	Yes	Yes	Yes	Yes	Yes	No	Yes	No	Yes	Yes	No	Yes		Yes	No	No	Yes
Narok	Transmara East Sub-County	Likerin	6	Lactating	Female	Over 18	Married	3	Stopped Going to School	Christian			Yes	Yes	No	No	No	Yes	Self-employed	15000		No		No	No	No	No	No	N/A	Yes	Yes	Yes	No	No	Yes	Yes	Yes	Yes	Yes	No	Yes	No	No	Yes		Yes	Yes	No	No
Narok	Transmara East Sub-County	Olomasani	320	Lactating	Female	Below 18	Single living with Parent/Guardian	7	Stopped Going to School	Christian			Yes	No	No	No	No	No	Petty trade (not taxed)	300		No		No	No	No	No	No	No	No	No	No	Yes	No	No	Yes	Yes	No	No	No	No	No	No	No		No	No	No	Yes
Narok	Transmara East Sub-County	Olomasani	320	Lactating	Female	Over 18	Married	4	Primary Completed	Christian			No	No	No	No	No	Yes	Casual Labor (paid daily)	150		Yes		No	No	No	No	No	No	Yes	Yes	No	Yes	No	No	Yes	Yes	No	No	No	No	No	No	No		No	Yes	No	Yes
Narok	Transmara East Sub-County	Likerin	7	Lactating	Female	Over 18	Married	4	Stopped Going to School	Christian			Yes	Yes	No	No	No	Yes	Agriculture (crop growing)	1800		Yes		Yes	Yes	No	Yes	No	N/A	Yes	Yes	Yes	No	No	Yes	Yes	Yes	Yes	Yes	No	Yes	No	No	Yes		Yes	Yes	No	No
Narok	Transmara East Sub-County	Olomasani	320	Pregnant	Female	Below 18	Single living with Parent/Guardian	8	Primary Completed	Christian			Yes	No	No	No	No	Yes	Agriculture (crop growing)	100		No		No	No	No	No	No	No	No	No	No	Yes	No	No	Yes	No	No	No	No	No	No	No	No		No	No	No	Yes
Narok	Transmara East Sub-County	Olomasani	320	Lactating	Female	Over 18	Single living with Parent/Guardian	12	Primary Completed	Christian			Yes	Yes	No	No	No	Yes	Self-employed	500		No		No	No	No	No	No	No	No	No	No	Yes	No	No	Yes	Yes	No	No	No	No	No	No	No		No	No	No	Yes
Narok	Transmara East Sub-County	Olomasani	305	Lactating	Female	Below 18	Single living with Parent/Guardian	7	Secondary Ongoing	Christian			No	No	No	No	No	No	Handouts (continuously given by boyfriend)	300		Yes		Yes	Yes	No	No	Yes		Yes	No	Yes	Yes	Yes	No	Yes	Yes	Yes	Yes	No	No	No	No	No		No	No	Yes	No
Narok	Transmara East Sub-County	Olomasani	306	Pregnant	Female	Over 18	Married	3	Seconday Completed	Christian			Yes	No	No	No	No	No	Agriculture (crop growing)	300		No		No	No	No	No	No		Yes	Yes	No	No	No	No	Yes	No	Yes	No	No	No	No	No	No		No	No	Yes	No
Narok	Transmara East Sub-County	Olomasani	307	Lactating	Female	Over 18	Married	3	Seconday Completed	Christian			Yes	No	No	No	No	No	Agriculture (crop growing)	400		Yes		No	Yes	No	No	Yes		Yes	No	Yes	No	No	No	Yes	No	Yes	Yes	No	No	No	No	No		No	Yes	No	No
Narok	Transmara East Sub-County	Olomasani	308	Pregnant	Female	Below 18	Single living with Parent/Guardian	8	Primary Completed	Christian			No	No	No	No	No	Yes	Petty trade (not taxed)	100		No		No	No	No	No	No		Yes	No	No	No	Yes	No	Yes	No	No	Yes	No	No	No	No	No		No	No	Yes	No
Narok	Transmara East Sub-County	Kapsasian	249	Pregnant	Female	Over 18	Single living with Parent/Guardian	3	Stopped Going to School	Christian			No	Yes	No	No	No	Yes	Casual Labor (paid daily)	1000		No		No	No	No	No	No	No	No	No	No	No	No	No	No	No	No	No	No	No	No	No	No		No	No	No	No
Narok	Transmara East Sub-County	Kapsasian	250	Pregnant	Female	Over 18	Married	2	Stopped Going to School	Christian			No	Yes	No	No	No	No	Petty trade (not taxed)	1000		Yes		No	No	No	No	No	No	Yes	Yes	No	No	No	No	Yes	Yes	No	No	No	No	No	No	No		No	No	Yes	No
Narok	Transmara East Sub-County	Kapsasian	251	Pregnant	Female	Over 18	Married	4	Stopped Going to School	Christian			Yes	Yes	No	No	No	No	Agriculture (crop growing)	3000		Yes		Yes	No	No	No	No	No	Yes	Yes	No	No	No	No	Yes	Yes	No	No	No	No	No	No	No		No	No	Yes	No
Narok	Transmara East Sub-County	Kapsasian	252	Lactating	Female	Over 18	Married	4	Stopped Going to School	Christian			Yes	Yes	No	No	No	No	Agriculture (crop growing)	1500		No		No	No	No	No	No	No	No	No	No	No	No	No	No	No	No	No	No	No	No	No	No		No	No	No	No
Narok	Transmara East Sub-County	Kapsasian	253	Lactating	Female	Over 18	Married	4	Primary Completed	Christian			Yes	Yes	No	No	No	No	Agriculture (crop growing)	1500		Yes		Yes	No	No	No	No	Mother to mother support	Yes	Yes	No	No	No	No	Yes	Yes	No	No	No	Yes	No	No	No		No	No	Yes	No
Narok	Transmara East Sub-County	Kapsasian	254	Lactating	Female	Over 18	Married	8	Primary Completed	Christian			No	No	No	No	No	Yes	Handouts (continuously given by boyfriend)	200		Yes		Yes	No	No	No	No	No	Yes	No	No	No	No	No	Yes	Yes	No	No	No	No	No	No	No		No	No	Yes	No
Narok	Transmara East Sub-County	Kapsasian	255	Lactating	Female	Over 18	Single living with Parent/Guardian	7	Primary Completed	Christian			No	No	No	No	No	No	Handouts (continuously given by boyfriend)	600		Yes		Yes	No	No	No	No	No	Yes	Yes	No	No	No	No	Yes	Yes	No	No	No	No	No	No	No		No	No	Yes	No
Narok	Transmara East Sub-County	Kapsasian	256	Lactating	Female	Over 18	Married	6	Primary Completed	Christian			Yes	No	No	No	No	No	Agriculture (crop growing)	1500		Yes		No	No	No	No	No	No	Yes	Yes	No	No	No	No	Yes	No	No	No	No	No	No	No	No		No	No	Yes	No
Narok	Transmara East Sub-County	Olomasani	181	Pregnant	Female	Below 18	Married	8	Secondary Ongoing	Christian			Yes	Yes	No	No	No	Yes	Agriculture (crop growing)	3100		Yes		No	Yes	No	No	No	Proper feeding	Yes	Yes	Yes	No	No	No	Yes	Yes	Yes	No	No	No	No	No	No		No	Yes	No	No
Narok	Transmara East Sub-County	Olomasani	182	Lactating	Female	Over 18	Single living with Parent/Guardian	11	Secondary Ongoing	Christian			Yes	Yes	No	No	No	Yes	Agriculture (crop growing)	0		Yes		Yes	No	No	No	Yes	None	Yes	Yes	Yes	No	No	No	Yes	Yes	Yes	Yes	No	Yes	No	No	No		No	Yes	No	No
Narok	Transmara East Sub-County	Olomasani	183	Lactating	Female	Over 18	Married	3	Primary Completed	Christian			Yes	Yes	No	No	No	Yes	Agriculture (crop growing)	2100		Yes		Yes	No	No	No	No	None	Yes	Yes	Yes	No	No	Yes	Yes	No	No	No	No	No	No	No	No		No	Yes	No	No
Narok	Transmara East Sub-County	Olomasani	184	Pregnant	Female	Below 18	Married	2	Stopped Going to School	Christian			Yes	Yes	No	No	No	Yes	Agriculture (crop growing)	1000		Yes		No	No	No	No	No	None	Yes	No	No	No	No	No	Yes	Yes	No	No	No	No	No	No	No		No	No	No	No
Narok	Transmara East Sub-County	Olomasani	185	Lactating	Female	Over 18	Single living with Parent/Guardian	10	Primary Ongoing	Christian			Yes	Yes	No	No	No	Yes	Self-employed	5000		Yes		No	No	No	No	No	None	Yes	No	No	No	No	No	Yes	Yes	No	No	No	Yes	No	No	No		No	Yes	No	No
Narok	Transmara East Sub-County	Olomasani	186	Pregnant	Female	Over 18	Married	3	Stopped Going to School	Christian			Yes	Yes	No	No	No	Yes	Agriculture (crop growing)	1000		Yes		No	No	No	No	No	None	Yes	No	No	No	No	No	No	No	No	No	No	No	No	No	No		No	No	No	No
Narok	Transmara East Sub-County	Olomasani	187	Lactating	Female	Below 18	Single living with Parent/Guardian	5	Primary Ongoing	Christian			Yes	Yes	No	No	No	No	Agriculture (crop growing)	1000		Yes		No	No	No	No	No	None	Yes	Yes	Yes	No	No	No	Yes	Yes	No	No	No	Yes	No	No	No		No	Yes	No	No
Narok	Transmara East Sub-County	Olomasani	188	Lactating	Female	Over 18	Married	3	Stopped Going to School	Christian			Yes	Yes	No	No	No	Yes	Agriculture (crop growing)	1000		Yes		No	No	No	No	No	None	Yes	Yes	No	No	No	No	Yes	No	No	No	No	No	No	No	No		No	No	No	No
Narok	Transmara East Sub-County	Olomasani	189	Lactating	Female	Over 18	Separated	7	Stopped Going to School	Christian			Yes	Yes	No	No	No	No	Agriculture (crop growing)	1000		Yes		No	No	Yes	No	No	Feeding	Yes	Yes	Yes	No	No	No	Yes	Yes	Yes	Yes	Yes	Yes	No	No	No		Yes	Yes	No	No
Narok	Transmara East Sub-County	Olomasani	190	Lactating	Female	Over 18	Single living with Parent/Guardian	6	Secondary Ongoing	Christian			Yes	Yes	No	No	No	Yes	Agriculture (crop growing)	0		Yes		No	No	Yes	No	Yes	Hygiene	Yes	Yes	Yes	No	Yes	Yes	Yes	Yes	Yes	Yes	No	Yes	No	No	No		Yes	Yes	No	No
Narok	Transmara East Sub-County	Olomasani	191	Lactating	Female	Over 18	Separated	6	Primary Completed	Christian			Yes	Yes	No	No	No	No	Agriculture (crop growing)	0		Yes		No	Yes	No	No	No	None	Yes	Yes	Yes	No	Yes	No	Yes	Yes	Yes	No	No	Yes	No	No	No		Yes	Yes	No	Yes
Narok	Transmara East Sub-County	Olomasani	192	Pregnant	Female	Below 18	Single living with Parent/Guardian	2	Stopped Going to School	Christian			Yes	Yes	No	No	No	Yes	Agriculture (crop growing)	0		Yes		No	Yes	No	No	Yes	None	Yes	Yes	Yes	No	No	No	Yes	Yes	Yes	Yes	No	Yes	No	No	No		Yes	Yes	No	No
Narok	Transmara East Sub-County	Olomasani	176	Lactating	Female	Over 18	Single living with Parent/Guardian	8	Secondary Ongoing	Christian			Yes	Yes	No	No	No	Yes	Salaried employment (paid monthly)	3000		Yes		No	No	Yes	No	No	Hygiene	Yes	Yes	Yes	No	No	No	Yes	Yes	Yes	No	No	Yes	No	No	No		No	Yes	No	No
Narok	Transmara East Sub-County	Olomasani	221	Lactating	Female	Below 18	Single living with Parent/Guardian	10	Seconday Completed	Christian			Yes	Yes	No	No	No	No	Agriculture (crop growing)	700		Yes		Yes	Yes	No	Yes	Yes	None	Yes	No	Yes	No	No	Yes	Yes	Yes	Yes	Yes	No	No	No	Yes	No		No	Yes	No	No
Narok	Transmara East Sub-County	Olomasani	215	Lactating	Female	Over 18	Single living with Parent/Guardian	4	Secondary Ongoing	Christian			No	Yes	No	No	No	No	Casual Labor (paid daily)	2000		Yes		Yes	Yes	No	Yes	No	None	Yes	No	Yes	No	Yes	Yes	Yes	Yes	Yes	Yes	No	No	No	Yes	No		Yes	No	No	No
Narok	Transmara East Sub-County	Olomasani	216	Lactating	Female	Below 18	Single living with Parent/Guardian	7	Primary Ongoing	Christian			Yes	Yes	No	No	No	No	Agriculture (crop growing)	500		Yes		Yes	Yes	No	No	No	None	Yes	Yes	Yes	No	No	Yes	Yes	Yes	Yes	Yes	No	No	No	Yes	No		Yes	No	No	No
Narok	Transmara East Sub-County	Olomasani	217	Lactating	Female	Below 18	Single living with Parent/Guardian	12	Primary Completed	Christian			Yes	No	No	No	No	No	Casual Labor (paid daily)	1400		Yes		Yes	Yes	No	No	No	None	Yes	No	Yes	No	Yes	Yes	Yes	Yes	Yes	Yes	No	Yes	Yes	Yes	No		Yes	No	No	No
Narok	Transmara East Sub-County	Olomasani	218	Lactating	Female	Over 18	Married	3	Stopped Going to School	Christian			Yes	Yes	No	No	No	Yes	Agriculture (crop growing)	300		Yes		Yes	Yes	No	No	No	None	Yes	Yes	Yes	Yes	Yes	Yes	Yes	Yes	Yes	Yes	No	No	No	Yes	No		Yes	No	No	No
Narok	Transmara East Sub-County	Olomasani	219	Lactating	Female	Over 18	Single living with Parent/Guardian	11	Secondary Ongoing	Christian			Yes	Yes	No	No	No	No	Agriculture (crop growing)	800		Yes		Yes	Yes	No	Yes	No	None	Yes	Yes	Yes	No	Yes	Yes	Yes	Yes	Yes	Yes	No	No	Yes	Yes	No		Yes	No	No	No
Narok	Transmara East Sub-County	Olomasani	220	Lactating	Female	Below 18	Single living with Parent/Guardian	3	Secondary Ongoing	Christian			Yes	Yes	No	No	No	No	Agriculture (crop growing)	600		Yes		Yes	Yes	Yes	Yes	Yes	None	Yes	No	Yes	No	Yes	Yes	Yes	Yes	Yes	Yes	Yes	No	No	Yes	No		Yes	No	No	No
Narok	Transmara East Sub-County	Olomasani	221	Lactating	Female	Below 18	Single living with Parent/Guardian	10	Seconday Completed	Christian			Yes	Yes	No	No	No	No	Agriculture (crop growing)	700		Yes		Yes	Yes	No	Yes	Yes	None	Yes	No	Yes	No	No	Yes	Yes	Yes	Yes	Yes	No	No	No	Yes	No		No	Yes	No	No
Narok	Transmara East Sub-County	Olomasani	223	Lactating	Female	Below 18	Single living with Parent/Guardian	10	Primary Completed	Christian			Yes	Yes	No	No	No	No	Salaried employment (paid monthly)	3000		Yes		Yes	Yes	No	No	No	None	Yes	Yes	Yes	No	Yes	No	Yes	Yes	Yes	Yes	No	No	No	Yes	No		Yes	No	No	No
Narok	Transmara East Sub-County	Olomasani	222	Lactating	Female	Below 18	Single living with Parent/Guardian	12	Secondary Ongoing	Christian			Yes	Yes	No	No	No	No	Agriculture (crop growing)	1200		Yes		Yes	Yes	Yes	Yes	Yes	None	Yes	Yes	Yes	No	Yes	No	Yes	Yes	Yes	Yes	No	No	No	Yes	No		Yes	Yes	No	No
Narok	Transmara East Sub-County	Olomasani	224	Lactating	Female	Over 18	Single living with Parent/Guardian	9	Primary Completed	Christian			Yes	Yes	No	No	No	No	Agriculture (crop growing)	400		Yes		Yes	Yes	Yes	No	No		Yes	Yes	Yes	No	Yes	No	Yes	Yes	Yes	Yes	No	No	No	Yes	No		Yes	No	No	No
Narok	Transmara East Sub-County	Olomasani	225	Lactating	Female	Below 18	Single living with Parent/Guardian	4	Secondary Ongoing	Christian			Yes	Yes	No	No	No	No	Agriculture (crop growing)	0		Yes		No	Yes	No	No	No	None	Yes	Yes	Yes	No	No	No	Yes	Yes	Yes	Yes	No	Yes	No	No	No		Yes	Yes	No	No
Narok	Transmara East Sub-County	Kapsasian	281	Pregnant	Female	Below 18	Single living with Parent/Guardian	10	Primary Ongoing	Traditional			Yes	No	No	No	No	Yes	Agriculture (crop growing)	500		No		No	No	No	No	No		No	No	No	No	No	No	No	Yes	No	No	No	No	No	Yes	No		No	Yes	No	No
Narok	Transmara East Sub-County	Kapsasian	272	Pregnant	Female	Below 18	Single living with Parent/Guardian	7	Primary Ongoing	Christian			Yes	Yes	Yes	No	No	Yes	Agriculture (crop growing)	300		Yes		Yes	No	No	No	No		Yes	No	Yes	No	No	No	No	Yes	No	No	No	No	No	Yes	No		No	No	No	No
Narok	Transmara East Sub-County	Kapsasian	283	Lactating	Female	Below 18	Married	4	Stopped Going to School	Christian			Yes	Yes	No	No	No	No	Self-employed	1500		Yes		Yes	Yes	Yes	No	No		Yes	Yes	Yes	No	No	Yes	Yes	Yes	Yes	Yes	No	Yes	No	Yes	No		No	Yes	No	No
Narok	Transmara East Sub-County	Kapsasian	284	Lactating	Female	Below 18	Single living with Parent/Guardian	6	Secondary Ongoing	Christian			Yes	No	No	No	No	Yes	Agriculture (crop growing)	100		No		No	No	No	No	No		Yes	Yes	Yes	No	No	No	Yes	Yes	No	Yes	No	No	No	No	No		No	Yes	No	No
Narok	Transmara East Sub-County	Kapsasian	285	Lactating	Female	Over 18	Single living with Parent/Guardian	8	Primary Completed	Christian			Yes	No	No	No	No	No	Agriculture (crop growing)	100		Yes		Yes	Yes	No	No	No		Yes	Yes	Yes	No	No	No	Yes	Yes	Yes	Yes	No	No	No	Yes	No		No	Yes	No	No
Narok	Transmara East Sub-County	Kapsasian	286	Lactating	Female	Over 18	Single living with Parent/Guardian	8	Stopped Going to School	Christian			Yes	Yes	No	No	No	Yes	Skilled labor	1000		Yes		Yes	Yes	No	No	No		Yes	Yes	Yes	No	No	Yes	Yes	Yes	Yes	Yes	No	No	No	Yes	No		No	Yes	No	No
Narok	Transmara East Sub-County	Kapsasian	287	Lactating	Female	Over 18	Married	6	Stopped Going to School	Christian			Yes	Yes	No	No	No	No	Agriculture (crop growing)	500		Yes		Yes	Yes	No	No	Yes		Yes	Yes	Yes	No	No	No	Yes	Yes	Yes	No	No	No	No	Yes	No		No	Yes	No	No
Narok	Transmara East Sub-County	Kapsasian	288	Pregnant	Female	Below 18	Married	2	Stopped Going to School	Traditional			Yes	No	No	No	No	No	Casual Labor (paid daily)	100		No		No	No	No	No	No		Yes	Yes	Yes	No	No	No	Yes	Yes	Yes	No	No	No	No	No	No		No	Yes	No	No
Narok	Transmara East Sub-County	Likerin	89	Pregnant	Female	Below 18	Single living with Parent/Guardian	5	Secondary Ongoing	Christian			No	No	Yes	No	No	Yes	Handouts (continuously given by boyfriend)	1800		Yes		Yes	No	No	No	No		Yes	Yes	No	No	No	Yes	Yes	Yes	No	No	No	No	No	No	No		No	Yes	No	No
Narok	Transmara East Sub-County	Likerin	90	Lactating	Female	Over 18	Single living with Parent/Guardian	6	Secondary Ongoing	Christian			No	Yes	Yes	No	No	Yes	Handouts (continuously given by boyfriend)	1500		Yes		Yes	Yes	Yes	Yes	Yes		Yes	Yes	Yes	No	No	Yes	Yes	Yes	Yes	Yes	No	Yes	No	No	No		Yes	Yes	No	Yes
Narok	Transmara East Sub-County	Likerin	91	Lactating	Female	Over 18	Married	4	Primary Completed	Christian			Yes	Yes	No	Yes	No	No	Self-employed	9600		Yes		Yes	Yes	Yes	No	Yes		Yes	No	Yes	No	Yes	Yes	Yes	Yes	Yes	Yes	No	No	Yes	No	No		Yes	Yes	No	No
Narok	Transmara East Sub-County	Likerin	92	Pregnant	Female	Below 18	Single living with Parent/Guardian	8	Secondary Ongoing	Christian			No	No	Yes	No	No	Yes	Handouts (continuously given by boyfriend)	1700		No		No	No	No	No	No		Yes	No	No	No	No	No	No	Yes	No	No	No	No	No	No	No		No	No	No	No
Narok	Transmara East Sub-County	Likerin	93	Lactating	Female	Over 18	Single living alone	3	Primary Completed	Christian			No	Yes	No	No	No	No	Petty trade (not taxed)	5600		Yes		Yes	Yes	No	No	Yes		Yes	Yes	Yes	No	Yes	Yes	Yes	Yes	Yes	Yes	No	No	Yes	Yes	No		Yes	Yes	No	Yes
Narok	Transmara East Sub-County	Likerin	94	Lactating	Female	Over 18	Married	3	Stopped Going to School	Christian			Yes	Yes	No	No	No	No	Agriculture (crop growing)	7500		Yes		Yes	No	Yes	No	No		Yes	No	No	Yes	Yes	Yes	Yes	Yes	Yes	Yes	No	No	No	No	No		Yes	Yes	No	No
Narok	Transmara East Sub-County	Likerin	95	Lactating	Female	Below 18	Single living with Parent/Guardian	6	Secondary Ongoing	Christian			No	No	Yes	No	No	Yes	Handouts (continuously given by boyfriend)	1800		Yes		Yes	Yes	No	No	No		Yes	Yes	No	Yes	Yes	Yes	Yes	Yes	Yes	Yes	No	No	No	No	No		Yes	Yes	No	No
Narok	Transmara East Sub-County	Likerin	96	Pregnant	Female	Below 18	Single living with Parent/Guardian	6	Primary Ongoing	Christian			No	No	No	No	No	Yes	Handouts (continuously given by boyfriend)	1100		No		No	No	No	No	No		Yes	No	No	No	No	Yes	Yes	Yes	No	No	No	No	No	No	No		No	Yes	No	No
Narok	Transmara East Sub-County	Olomasani	121	Lactating	Female	Below 18	Single living with Parent/Guardian	4	Secondary Ongoing	Christian			No	No	No	No	No	Yes	Petty trade (not taxed)	400		Yes		Yes	Yes	No	No	Yes	none	Yes	No	Yes	No	No	Yes	Yes	Yes	No	Yes	No	Yes	No	No	No		No	Yes	No	Yes
Narok	Transmara East Sub-County	Olomasani	122	Lactating	Female	Over 18	Single living with Parent/Guardian	6	Primary Completed	Christian			No	No	No	No	No	Yes	Petty trade (not taxed)	400		Yes		No	No	No	No	No	none	Yes	No	No	No	Yes	Yes	No	No	Yes	Yes	No	No	No	No	No		Yes	Yes	No	No
Narok	Transmara East Sub-County	Olomasani	123	Lactating	Female	Over 18	Married	7	Primary Completed	Christian			Yes	Yes	No	No	No	Yes	Agriculture (crop growing)	1200		Yes		Yes	Yes	No	No	Yes	none	Yes	No	Yes	No	Yes	Yes	Yes	No	No	Yes	No	No	No	No	No		No	Yes	No	No
Narok	Transmara East Sub-County	Mogondo	124	Lactating	Female	Over 18	Married	4	Primary Completed	Christian			Yes	Yes	No	No	No	No	Petty trade (not taxed)	200		Yes		No	Yes	No	No	Yes	none	Yes	No	No	No	No	Yes	Yes	No	No	Yes	No	Yes	No	No	No		No	Yes	No	No
Narok	Transmara East Sub-County	Mogondo	125	Lactating	Female	Over 18	Married	3	Primary Completed	Christian			Yes	No	No	No	No	No	Self-employed	1800		Yes		Yes	Yes	No	No	Yes	none	Yes	Yes	Yes	No	No	No	Yes	No	Yes	Yes	No	No	No	No	No		Yes	Yes	No	No
Narok	Transmara East Sub-County	Mogondo	126	Pregnant	Female	Below 18	Single living with Parent/Guardian	5	Primary Ongoing	Christian			No	No	No	No	No	Yes	Petty trade (not taxed)	300		Yes		Yes	No	No	No	No	none	Yes	Yes	No	No	No	No	Yes	No	Yes	No	No	No	No	Yes	No		No	Yes	No	No
Narok	Transmara East Sub-County	Mogondo	127	Lactating	Female	Over 18	Married	4	Primary Completed	Christian			Yes	Yes	No	No	No	No	Casual Labor (paid daily)	2000		No		No	No	No	No	No	none	Yes	No	Yes	No	No	Yes	Yes	Yes	No	Yes	No	No	No	No	No		No	Yes	No	No
Narok	Transmara East Sub-County	Mogondo	128	Lactating	Female	Over 18	Single living with Parent/Guardian	10	Secondary Ongoing	Christian			No	No	No	No	No	Yes	Handouts (continuously given by boyfriend)	200		Yes		Yes	No	No	Yes	No	none	Yes	No	Yes	No	Yes	No	No	Yes	No	Yes	No	No	No	No	No		No	Yes	No	No
Narok	Transmara East Sub-County	Olomasani	152	Lactating	Female	Over 18	Married	3	Primary Completed	Christian			Yes	No	No	No	No	No	Casual Labor (paid daily)	200		Yes		No	Yes	No	No	No	None	Yes	No	No	Yes	Yes	Yes	Yes	Yes	No	Yes	No	No	No	No	No		Yes	Yes	No	Yes
Narok	Transmara East Sub-County	Olomasani	153	Lactating	Female	Over 18	Single living with Parent/Guardian	6	Primary Ongoing	Christian			Yes	Yes	No	No	No	No	Petty trade (not taxed)	150		Yes		No	Yes	Yes	No	Yes	None	Yes	No	Yes	Yes	Yes	Yes	Yes	Yes	Yes	Yes	No	No	Yes	No	No		Yes	Yes	No	Yes
Narok	Transmara East Sub-County	Olomasani	154	Lactating	Female	Over 18	Married	3	Stopped Going to School	Christian			No	Yes	No	No	No	No	Casual Labor (paid daily)	500		Yes		Yes	Yes	No	No	No	None	Yes	No	Yes	No	Yes	Yes	No	Yes	Yes	Yes	No	No	No	No	No		Yes	Yes	No	Yes
Narok	Transmara East Sub-County	Olomasani	155	Lactating	Female	Over 18	Married	3	Stopped Going to School	Christian			Yes	No	No	No	No	No	Casual Labor (paid daily)	200		Yes		Yes	Yes	Yes	Yes	Yes	None	Yes	No	Yes	Yes	Yes	Yes	Yes	Yes	Yes	Yes	No	No	No	No	No		Yes	Yes	No	Yes
Narok	Transmara East Sub-County	Olomasani	156	Lactating	Female	Over 18	Single living with Parent/Guardian	3	Primary Completed	Christian			Yes	Yes	No	No	No	No	Casual Labor (paid daily)	1000		No		No	No	No	No	No	None	Yes	No	No	No	Yes	Yes	Yes	Yes	No	Yes	No	No	No	No	No		No	Yes	No	No
Narok	Transmara East Sub-County	Mogondo	157	Pregnant	Female	Over 18	Married	3	Primary Completed	Christian			Yes	Yes	No	No	No	No	Casual Labor (paid daily)	2000		No		No	No	No	No	No	None	Yes	Yes	Yes	No	No	No	Yes	Yes	No	No	No	No	No	No	No		No	Yes	No	No
Narok	Transmara East Sub-County	Mogondo	158	Lactating	Female	Over 18	Single living with Parent/Guardian	4	Primary Ongoing	Christian			Yes	Yes	No	No	No	No	Agriculture (crop growing)	800		No		No	No	No	No	No	None	Yes	No	No	No	No	No	No	No	No	No	No	No	No	No	No		No	No	No	No
Narok	Transmara East Sub-County	Mogondo	159	Lactating	Female	Over 18	Single living with Parent/Guardian	7	Primary Completed	Christian			No	Yes	No	No	No	Yes	Handouts (continuously given by boyfriend)	150		No		No	No	No	No	No	None	Yes	No	Yes	Yes	Yes	Yes	Yes	Yes	No	Yes	No	No	Yes	No	No		No	Yes	No	No
Narok	Transmara East Sub-County	Mogondo	160	Lactating	Female	Over 18	Married	3	Primary Completed	Christian			Yes	No	No	No	No	No	Petty trade (not taxed)	500		Yes		Yes	Yes	Yes	No	Yes	None	Yes	No	Yes	Yes	Yes	Yes	Yes	Yes	Yes	Yes	No	No	No	No	No		No	Yes	No	Yes
Narok	Transmara East Sub-County	Likerin	25	Lactating	Female	Below 18	Married	3	Stopped Going to School	Christian			No	Yes	No	No	No	No	Casual Labor (paid daily)	650		Yes		No	Yes	No	No	No	None	Yes	No	No	No	No	No	Yes	Yes	Yes	Yes	No	No	No	No	No		No	Yes	No	No
Narok	Transmara East Sub-County	Likerin	26	Lactating	Female	Below 18	Single living with Parent/Guardian	9	Stopped Going to School	Christian			No	Yes	No	No	No	Yes	Petty trade (not taxed)	150		No		No	No	No	No	No	None	No	No	No	No	No	No	No	No	No	No	No	No	No	No	No		No	No	No	No
Narok	Transmara East Sub-County	Likerin	27	Lactating	Female	Over 18	Married	4	Primary Completed	Christian			Yes	No	No	No	No	No	Petty trade (not taxed)	200		Yes		Yes	Yes	Yes	No	No	None	Yes	No	Yes	No	No	Yes	Yes	No	No	Yes	No	No	No	No	No		No	Yes	No	No
Narok	Transmara East Sub-County	Likerin	28	Lactating	Female	Below 18	Single living with Parent/Guardian	4	Stopped Going to School	Christian			No	No	No	No	No	Yes	Petty trade (not taxed)	150		No		No	No	No	No	No	No	No	No	No	No	No	No	No	No	No	No	No	No	No	No	No		No	No	No	No
Narok	Transmara East Sub-County	Likerin	29	Pregnant	Female	Below 18	Married	2	Secondary Ongoing	Traditional			No	No	No	No	No	Yes	Handouts (continuously given by boyfriend)	500		Yes		Yes	Yes	Yes	No	No	None	Yes	Yes	Yes	No	No	Yes	Yes	Yes	Yes	No	No	No	No	No	No		No	Yes	No	No
Narok	Transmara East Sub-County	Likerin	30	Pregnant	Female	Below 18	Single living with Parent/Guardian	7	Primary Ongoing	Traditional			No	No	No	No	No	Yes	Handouts (continuously given by boyfriend)	200		No		No	No	No	No	No	None	No	No	No	No	No	No	No	No	No	No	No	No	No	No	No		No	No	No	No
Narok	Transmara East Sub-County	Likerin	31	Lactating	Female	Below 18	Single living with Parent/Guardian	5	Stopped Going to School	Christian			No	No	No	No	No	Yes	Petty trade (not taxed)	200		Yes		Yes	No	No	No	No	No	Yes	No	No	No	Yes	No	Yes	Yes	No	No	No	No	No	No	No		No	Yes	No	No
Narok	Transmara East Sub-County	Likerin	32	Lactating	Female	Over 18	Married	3	Stopped Going to School	Christian			No	Yes	No	No	No	No	Casual Labor (paid daily)	400		Yes		Yes	Yes	No	Yes	Yes	None	Yes	No	No	No	Yes	No	Yes	Yes	No	No	No	No	No	No	Yes		No	Yes	No	No
Narok	Transmara East Sub-County	Likerin	57	Lactating	Female	Over 18	Single living with Parent/Guardian	7	Primary Completed	Christian			No	Yes	No	No	No	Yes	Casual Labor (paid daily)	1500		Yes		Yes	Yes	Yes	Yes	Yes		Yes	Yes	Yes	Yes	Yes	Yes	Yes	Yes	Yes	Yes	No	No	Yes	Yes	No		No	Yes	Yes	No
Narok	Transmara East Sub-County	Likerin	58	Lactating	Female	Below 18	Single living with Parent/Guardian	5	Primary Completed	Christian			No	Yes	No	No	No	Yes	Casual Labor (paid daily)	1000		Yes		Yes	Yes	Yes	Yes	Yes		Yes	Yes	Yes	Yes	Yes	Yes	Yes	Yes	Yes	Yes	No	Yes	Yes	Yes	No		Yes	No	Yes	No
Narok	Transmara East Sub-County	Likerin	59	Lactating	Female	Over 18	Married	4	Seconday Completed	Christian			Yes	Yes	No	No	No	No	Petty trade (not taxed)	2000		Yes		Yes	Yes	Yes	Yes	Yes		Yes	Yes	Yes	Yes	Yes	Yes	Yes	Yes	Yes	Yes	No	No	Yes	Yes	No		Yes	Yes	No	No
Narok	Transmara East Sub-County	Likerin	60	Lactating	Female	Over 18	Married	5	Primary Completed	Christian			Yes	Yes	No	No	No	Yes	Agriculture (crop growing)	3500		Yes		Yes	Yes	Yes	Yes	Yes		Yes	Yes	Yes	No	Yes	Yes	Yes	Yes	Yes	Yes	Yes	Yes	Yes	Yes	No		Yes	No	Yes	Yes
Narok	Transmara East Sub-County	Likerin	61	Lactating	Female	Over 18	Married	5	Primary Completed	Christian			Yes	Yes	No	No	No	Yes	Petty trade (not taxed)	2100		Yes		Yes	Yes	Yes	Yes	Yes		Yes	Yes	Yes	Yes	Yes	Yes	Yes	Yes	Yes	Yes	No	Yes	Yes	Yes	No		Yes	No	No	No
Narok	Transmara East Sub-County	Likerin	62	Lactating	Female	Over 18	Single living with Parent/Guardian	6	Primary Completed	Christian			No	Yes	No	No	No	Yes	Casual Labor (paid daily)	900		Yes		Yes	Yes	Yes	No	Yes		Yes	Yes	Yes	Yes	Yes	Yes	Yes	Yes	Yes	Yes	No	No	No	No	No		No	No	Yes	No
Narok	Transmara East Sub-County	Likerin	63	Lactating	Female	Over 18	Married	7	Seconday Completed	Christian			Yes	Yes	No	No	No	No	Petty trade (not taxed)	2700		Yes		Yes	Yes	Yes	No	Yes		Yes	Yes	Yes	Yes	Yes	Yes	Yes	Yes	Yes	Yes	No	No	No	Yes	No		No	No	No	Yes
Narok	Transmara East Sub-County	Likerin	64	Pregnant	Female	Below 18	Single living with Parent/Guardian	8	Stopped Going to School	Christian			No	No	No	No	No	Yes	Casual Labor (paid daily)	900		Yes		Yes	No	No	No	No		Yes	Yes	No	No	No	Yes	Yes	Yes	Yes	No	No	No	No	Yes	No		No	No	Yes	No
Narok	Transmara East Sub-County	Likerin	38	Pregnant	Female	Below 18	Single living with Parent/Guardian	7	Stopped Going to School	Christian			No	Yes	No	No	No	Yes	Casual Labor (paid daily)	1100		Yes		Yes	No	Yes	No	No		Yes	Yes	Yes	No	No	Yes	Yes	Yes	Yes	No	No	No	No	Yes	No		No	No	Yes	No
Narok	Transmara East Sub-County	Likerin	8	Pregnant	Female	Over 18	Married	3	Stopped Going to School	Christian			Yes	Yes	No	No	No	No	Petty trade (not taxed)	18000		Yes		Yes	Yes	No	Yes	No	N/A	Yes	No	Yes	No	No	Yes	Yes	Yes	Yes	No	No	Yes	No	No	No		Yes	Yes	No	No
Narok	Transmara East Sub-County	Olomasani	25	Pregnant	Female	Below 18	Single living with Parent/Guardian	8	Primary Ongoing	Christian			Yes	No	No	No	No	Yes	Handouts (continuously given by boyfriend)	500		Yes		Yes	Yes	Yes	Yes	Yes	None	Yes	Yes	Yes	Yes	Yes	Yes	Yes	Yes	Yes	Yes	No	Yes	Yes	Yes	Yes		Yes	No	No	Yes
[truncated: 87 more columns]
